# Supplementary material for: Changes in Environmental Conditions Differentially Affect the Bacterial Microbiome Communities in Different Apple Fruit Tissues
Source: Environ Microbiol Rep. 2025 Nov 27;17(6):e70225. doi: 10.1111/1758-2229.70225 (PMC12658377; doi:10.1111/1758-2229.70225)
Supplement: Supplementary file 1 — TABLE S1: Relative abundance of resolved taxa within the dataset. TABLE S2: The 51 differentially represented bacterial genera between core and peel tissues as generated by Aldex2. TABLE S3A: The 12 differentially represented bacterial genera between management practices in core tissues by Aldex2. TABLE S3B: The 12 differentially represented bacterial genera between management practices in peel tissues by Aldex2. TABLE S4A: The two differentially represented bacterial genera between growing seasons in core tissues by Aldex2. TABLE S4B: The 21 differentially represented bacterial genera between growing seasons in peel tissues by Aldex2. TABLE S5A: The differentially represented predicted metabolic pathways between core and peel tissues by Aldex2. TABLE S5B: The differentially represented predicted metabolic pathways between organically and conventionally managed core tissues by Aldex2. [file EMI4-17-e70225-s001.xlsx]

## Sheet: Supplementary Table 1
Supplementary Table 1. Relative abundance of resolved taxa within the dataset
Kingdom	Phylum	Class	Order	Family	Genus	Relative Abundance
Bacteria	Proteobacteria	Gammaproteobacteria	Pseudomonadales	Pseudomonadaceae	Pseudomonas	0.294981
Bacteria	Proteobacteria	Alphaproteobacteria	Rhizobiales	Rhizobiaceae	Allorhizobium-Neorhizobium-Pararhizobium-Rhizobium	0.115995
Bacteria	Proteobacteria	Alphaproteobacteria	Sphingomonadales	Sphingomonadaceae	Sphingomonas	0.103089
Bacteria	Proteobacteria	Gammaproteobacteria	Enterobacterales	Erwiniaceae	Pontoea	0.0926982
Bacteria	Actinobacteriota	Actinobacteria	Micrococcales	Microbacteriaceae	Curtobacterium	0.0681088
Bacteria	Proteobacteria	Alphaproteobacteria	Caulobacterales	Caulobacteraceae	Brevundimonas	0.0378486
Bacteria	Bacteroidota	Bacteroidia	Cytophagales	Hymenobacteraceae	Hymenobacter	0.0316067
Bacteria	Proteobacteria	Gammaproteobacteria	Burkholderiales	Oxalobacteraceae	Massilia	0.0295909
Bacteria	Proteobacteria	Gammaproteobacteria	Xanthomonadales	Xanthomonadaceae	Stenotrophomonas	0.0203557
Bacteria	Proteobacteria	Alphaproteobacteria	Rhizobiales	Beijerinckiaceae	Methylobacterium-Methylorubrum	0.0195457
Bacteria	Proteobacteria	Gammaproteobacteria	Enterobacterales	Pectobacteriaceae	Dickeya	0.0180936
Bacteria	Proteobacteria	Alphaproteobacteria	Acetobacterales	Acetobacteraceae	Gluconobacter	0.0152307
Bacteria	Actinobacteriota	Actinobacteria	Micrococcales	Microbacteriaceae	Microbacteriaceae	0.0147565
Bacteria	Proteobacteria	Alphaproteobacteria	Sphingomonadales	Sphingomonadaceae	Sphingobium	0.0144916
Bacteria	Bacteroidota	Bacteroidia	Sphingobacteriales	Sphingobacteriaceae	Pedobacter	0.011886
Bacteria	Proteobacteria	Alphaproteobacteria	Rhizobiales	Beijerinckiaceae	1174-901-12	0.00866964
Bacteria	Proteobacteria	Gammaproteobacteria	Enterobacterales	Erwiniaceae		0.00796126
Bacteria	Actinobacteriota	Actinobacteria	Corynbacteriales	Corynebacteriaceae	Corynebacterium	0.00765757
Bacteria	Proteobacteria	Gammaproteobacteria	Burkholderiales	Comamonadaceae		0.00655177
Bacteria	Bacteroidota	Bacteroidia	Sphingobacteriales	Sphingobacteriaceae	Mucilaginibacter	0.00630758
Bacteria	Firmicutes	Bacilli	Staphylococcales	Staphylococcaceae	Staphylococcus	0.00506481
Bacteria	Proteobacteria	Gammaproteobacteria	Enterobacterales	Enterobacteriaceae		0.00461862
Bacteria	Actinobacteriota	Actinobacteria	Streptomycetales	Streptomycetaceae	Streptomyces	0.00388015
Bacteria	Proteobacteria	Gammaproteobacteria	Xanthomonadales	Xanthomonadaceae	Xanthomonas	0.00379091
Bacteria	Actinobacteriota	Actinobacteria	Propionibacteriales	Nocardioidaceae	Aeromicrobium	0.00355848
Bacteria	Proteobacteria	Gammaproteobacteria	Burkholderiales	Oxalobacteraceae	Duganella	0.00355433
Bacteria	Proteobacteria	Alphaproteobacteria	Caulobacterales	Caulobacteraceae	Caulobacter	0.00323438
Bacteria	Myxococcota	Myxococcia	Myxococcales	Myxococcaceae	P30B-42	0.00320602
Bacteria	Proteobacteria	Gammaproteobacteria	Burkholderiales	Oxalobacteraceae		0.00251909
Bacteria	Proteobacteria	Alphaproteobacteria	Sphingomonadales	Sphingomonadaceae	Novosphingobium	0.00191483
Bacteria	Proteobacteria	Gammaproteobacteria	Pseudomonadales	Moraxellaceae	Enhydrobacter	0.00188058
Bacteria	Bacteroidota	Bacteroidia	Cytophagales	Spirosomaceae	Spirosoma	0.00182282
Bacteria	Proteobacteria	Alphaproteobacteria	Acetobacterales	Acetobacteraceae	Acetobacter	0.00153643
Bacteria	Proteobacteria	Gammaproteobacteria	Burkholderiales	Burkholderiaceae	Robbsia	0.00136556
Bacteria	Actinobacteriota	Actinobacteria	Kineosporiales	Kineosporiaceae	Kineococcus	0.00134861
Bacteria	Proteobacteria	Gammaproteobacteria	Xanthomonadales	Rhodanobacteraceae	Luteibacter	0.00133028
Bacteria	Proteobacteria	Alphaproteobacteria	Acetobacterales	Acetobacteraceae		0.00120887
Bacteria	Bacteroidota	Bacteroidia	Flavobacteriales	Weeksellaceae	Chryseobacterium	0.00114557
Bacteria	Proteobacteria	Gammaproteobacteria	Pseudomonadales	Moraxellaceae	Acinetobacer	0.00114004
Bacteria	Proteobacteria	Gammaproteobacteria	Pasteurellales	Pasteurellaceae	Haemophilus	0.00108435
Bacteria	Actinobacteriota	Actinobacteria	Actinomycetacetales	Actinomycetaceae	Actinomyces	0.00102555
Bacteria	Actinobacteriota	Actinobacteria	Micrococcales	Micrococcaceae	Micrococcus	0.00100445
Bacteria	Actinobacteriota	Actinobacteria	Corynbacteriales	Nocardiaceae	Rhodococcus	0.000897229
Bacteria	Proteobacteria	Gammaproteobacteria	Burkholderiales	Alcaligenaceae	Verticiella	0.000848805
Bacteria	Bacteroidota	Bacteroidia	Sphingobacteriales	Sphingobacteriaceae		0.000739505
Bacteria	Proteobacteria	Gammaproteobacteria	Burkholderiales	Neisseriaceae	Neisseria	0.000737429
Bacteria	Bacteroidota	Bacteroidia	Bacteroidales	Prevotellaceae	Prevotella	0.000719443
Bacteria	Proteobacteria	Alphaproteobacteria	Acetobacterales	Acetobacteraceae	Acidiphilium	0.000717368
Bacteria	Proteobacteria	Gammaproteobacteria	Xanthomonadales	Xanthomonadaceae		0.000689351
Bacteria	Deinococcota	Deinoccoci	Deinococcales	Deinococcaceae	Deinococcus	0.000639543
Bacteria	Bacteroidota	Bacteroidia	Flavobacteriales	Crocinitomicaceae	Fluviicola	0.000619136
Bacteria	Proteobacteria	Alphaproteobacteria	Sphingomonadales	Sphingomonadaceae		0.00061879
Bacteria	Bacteroidota	Bacteroidia	Cytophagales	Spirosomaceae		0.000580397
Bacteria	Firmicutes	Bacilli	Staphylococcales	Gemellaceae	Gemella	0.000508107
Bacteria	Proteobacteria	Gammaproteobacteria	Cellvibrionales	Cellvibrionaceae	Cellvibrio	0.000496001
Bacteria	Proteobacteria	Gammaproteobacteria	Burkholderiales	Comamonadaceae	Polaromonas	0.000482165
Bacteria	Actinobacteriota	Actinobacteria	Micrococcales	Microbacteriaceae	Amnibacterium	0.000477323
Bacteria	Proteobacteria	Alphaproteobacteria	Rhizobiales	Xanthobacteraceae		0.000452765
Bacteria	Actinobacteriota	Actinobacteria	Corynbacteriales	Nocardiaceae	Williamsia	0.000435471
Bacteria	Proteobacteria	Gammaproteobacteria	Burkholderiales	Comamonadaceae	Aquabacterium	0.000435471
Bacteria	Proteobacteria	Gammaproteobacteria	Enterobacterales	Yersiniaceae		0.000420598
Bacteria	Bacteroidota	Bacteroidia	Cytophagales	Spirosomaceae	Dyadobacter	0.000411259
Bacteria	Bacteroidota	Bacteroidia	Bacteroidales	Dysgonomonadaceae	Proteiniphilum	0.00040192
Bacteria	Bdellovibrionota	Oligoflexia	Oligoflexales	Oligoflexales	Oligoflexus	0.000390851
Bacteria	Bacteroidota	Bacteroidia	Flavobacteriales	Flavobacteriaceae	Flavobacterium	0.000384625
Bacteria	Actinobacteriota	Actinobacteria	Micrococcales	Sanguibacteraceae	Sanguibacter	0.000361451
Bacteria	Bdellovibrionota	Bdellovibrionia	Bdellovibrionales	Bdellovibrionaceae	Bdellovibrio	0.000345194
Bacteria	Firmicutes	Bacilli	Lactobacillales	Carnobacteriaceae	Granulicatella	0.00033966
Bacteria	Proteobacteria	Gammaproteobacteria	Enterobacterales			0.000337931
Bacteria	Actinobacteriota	Actinobacteria	Kineosporiales	Kineosporiaceae	Kineosporia	0.000327554
Bacteria	Proteobacteria	Gammaproteobacteria	Burkholderiales	Neisseriaceae		0.000325479
Bacteria	Firmicutes	Bacilli	Lactobacillales	Lactobacillaceae	Lactobacillus	0.000313373
Bacteria	Actinobacteriota	Actinobacteria	Micromonosporales	Micromonosporaceae	Actinoplanes	0.000307147
Bacteria	Actinobacteriota	Actinobacteria	Propionibacteriales	Nocardioidaceae	Nocardioides	0.000248346
Bacteria	Proteobacteria	Alphaproteobacteria	Rhizobiales	Xanthobacteraceae	Rhodopseudomonas	0.000247309
Bacteria	Proteobacteria	Gammaproteobacteria	Xanthomonadales	Xanthomonadaceae	Pseudoxanthomonas	0.000245925
Bacteria	Proteobacteria	Alphaproteobacteria	Rhizobiales	Rhizobiaceae	Aureimonas	0.00024212
Bacteria	Actinobacteriota	Actinobacteria	Micrococcales	Micrococcaceae	Rothia	0.000206494
Bacteria	Armatimonadota	Fimbriimonadia	Fimbriimonadales	Fimbriimonadaceae	Fimbriimonadaceae	0.000206494
Bacteria	Proteobacteria	Gammaproteobacteria	Enterobacterales	Pectobacteriaceae	Sodalis	0.000203727
Bacteria	Actinobacteriota	Actinobacteria	Micrococcales	Brevibacteriaceae	Brevibacterium	0.000200268
Bacteria	Proteobacteria	Gammaproteobacteria	Burkholderiales	Comamonadaceae	Variovorax	0.000180207
Bacteria	Bacteroidota	Bacteroidia	Bacteroidales	Poryphyromonadaceae	Prorphyromonas	0.000178477
Bacteria	Proteobacteria	Alphaproteobacteria	Rhizobiales	Devosiaceae	Devosia	0.000175018
Bacteria	Proteobacteria	Gammaproteobacteria	Burkholderiales	Burkholderiaceae	Candidatus_Tremblaya	0.00014631
Bacteria	Actinobacteriota	Actinobacteria	Micrococcales	Bogoriellaceae	Georgenia	0.000145272
Bacteria	Proteobacteria	Gammaproteobacteria	Enterobacterales	Pectobacteriaceae		0.000142159
Bacteria	Acidobacteriota	Acidobacteriae	Acidobacteriales	Acidobacteriaceae	Terruglobus	0.000129707
Bacteria	Firmicutes	Bacilli	Lactobacillales	Sterptococcaceae	Streptococcus	0.00012867
Bacteria	Actinobacteriota	Actinobacteria	Frankiales	Geodermatophilaceae	Klenkia	0.000127978
Bacteria	Actinobacteriota	Thermoleophilia	Solirubrobacterales	Solirubrobacteraceae		0.000124865
Bacteria	Actinobacteriota	Actinobacteria	Micromonosporales	Micomonosporaceae		0.000123827
Bacteria	Bacteroidota	Bacteroidia	Cytophagales	Cytophagaceae	Cytophaga	0.000118985
Bacteria	Proteobacteria	Gammaproteobacteria	Burkholderiales	Neisseriaceae		0.000115526
Bacteria	Firmicutes	Bacilli	Lactobacillales	Aerococcaceae	Abiotrophia	0.000113451
Bacteria	Proteobacteria	Alphaproteobacteria	Rhizobiales	Rhizobiaceae	Ensifer	0.000106533
Bacteria	Actinobacteriota	Actinobacteria	Propionibacteriales	Nocardioidaceae	Marmoricola	0.000104112
Bacteria	Bdellovibrionota	Oligoflexia	0319-6G20	0319-6G20	0319-6G20	0.000103766
Bacteria	Proteobacteria	Alphaproteobacteria	Acetobacterales	Acetobacteraceae	Roseomonas	0.000100307
Bacteria	Actinobacteriota	Actinobacteria	Pseudonocardiales	Pseudonocardiaceae	Actinomycetospora	9.96152e-05
Bacteria	Proteobacteria	Gammaproteobacteria	Burkholderiales	Procabacteriaceae	Procabacter	9.96152e-05
Bacteria	Proteobacteria	Gammaproteobacteria	Diplorickettsiales	Dplorickettsiaceae		9.44269e-05
Bacteria	Myxococcota	Polyangia	Polyangiales	Polyangiaceae	Pajaroellobacter	9.4081e-05
Bacteria	Bacteroidota	Bacteroidia	Sphingobacteriales	Sphingobacteriaceae	Sphingobacterium	9.13139e-05
Bacteria	Actinobacteriota	Actinobacteria	Micrococcales	Micrococcaceae		9.02763e-05
Bacteria	Proteobacteria	Gammaproteobacteria	Burkholderiales	Burkholderiaceae	Burkholderia-Caballeronia-Paraburkholderia	8.57798e-05
Bacteria	Abditibacteriota	Abditibacteria	Abiditbacteriales	Abditibacteriaceae	Abditibacterium	8.37044e-05
Bacteria	Actinobacteriota	Actinobacteria	Propionibacteriales	Nocardioidaceae		6.9869e-05
Bacteria	Bdellovibrionota	Bdellovibrionia	Bacteriovoraceles	Bacteriovoracaceae	Peredibacter	6.77937e-05
Bacteria	Proteobacteria	Gammaproteobacteria	Burkholderiales	Burkholderiaceae	Ralstonia	6.74478e-05
Bacteria	Actinobacteriota	Actinobacteria	Corynbacteriales	Mycobacteriaceae	Mycobacterium	6.64101e-05
Bacteria	Proteobacteria	Alphaproteobacteria	Acetobacterales	Acetobacteraceae	Endobacter	6.64101e-05
Bacteria	Actinobacteriota	Thermoleophilia	Solirubrobacterales	Solirubrobacteraceae	Patulibacter	6.43348e-05
Bacteria	Bacteroidota	Bacteroidia	Chitinophagales	Chitinophagaceae	Edaphobaculum	5.81089e-05
Bacteria	Actinobacteriota	Actinobacteria	Micrococcales	Dermabacteraceae	Brachybacterium	5.60336e-05
Bacteria	Proteobacteria	Gammaproteobacteria	Gammaproteobacteria_Incertae_Sedis			5.53418e-05
Bacteria	Firmicutes	Clostridia	Lachnospirales	Lachnospiraceae	Lachnoanaerobaculum	5.49959e-05
Bacteria	Firmicutes	Bacilli	Bacillales	Bacillaceae	Bacillus	5.43041e-05
Bacteria	Bdellovibrionota	Bdellovibrionia	Bacteriovoraceles	Bacteriovoracaceae	Bacteriovorax	5.36123e-05
Bacteria	Proteobacteria	Gammaproteobacteria	Burkholderiales	Oxalobacteraceae	Noviherbaspirillum	4.98076e-05
Bacteria	Actinobacteriota	Actinobacteria	Frankiales	Frankiaceae	Jatrophihabitans	4.94617e-05
Bacteria	Proteobacteria	Gammaproteobacteria	Burkholderiales	Burkholderiaceae	Lautropia	4.91158e-05
Bacteria	Campilobacterota	Campylobacteria	Camylobacterales	Campylobacteraceae	Campylobacter	4.84241e-05
Bacteria	Actinobacteriota	Actinobacteria	Micrococcales	Microbacteriaceae	Clavibacter	4.80782e-05
Bacteria	Fusobacteriota	Fusobacteriia	Fusobacteriales	Leptotrichiaceae	Leptotrichia	4.73864e-05
Bacteria	Proteobacteria	Alphaproteobacteria	Rhizobiales	Beijerinckiaceae	Psychroglaciecola	4.66946e-05
Bacteria	Proteobacteria	Gammaproteobacteria	Enterobacterales	Enterobacteriaceae	Escherichia-Shigella	4.60029e-05
Bacteria	Actinobacteriota	Actinobacteria	Micromonosporales	Micromonosporaceae	Micromonospora	4.39275e-05
Bacteria	Proteobacteria	Alphaproteobacteria				4.11604e-05
Bacteria	Myxococcota	Polyangia	Polyangiales	Phaselicystidaceae	Phaselicystis	4.08146e-05
Bacteria						4.01228e-05
Bacteria	Proteobacteria	Gammaproteobacteria	Burkholderiales	Comamonadaceae	Delftia	3.9431e-05
Bacteria	Proteobacteria	Gammaproteobacteria	Burkholderiales	Comamonadaceae	Rhizobacter	3.9431e-05
Bacteria	Actinobacteriota	Actinobacteria	Micrococcales	Micrococcaceae	Kocuria	3.90851e-05
Bacteria	Actinobacteriota	Actinobacteria	Frankiales	Nakamurellaceae	Nakamurella	3.77016e-05
Bacteria	Bacteroidota	Bacteroidia	Flavobacteriales	Weeksellaceae	Bergeyella	3.66639e-05
Bacteria	Actinobacteriota	Actinobacteria	Micrococcales	Dermacoccaceae	Kytococcus	3.6318e-05
Bacteria	Proteobacteria	Gammaproteobacteria	Aeromonadales	Aeromonadaceae	Aeromonas	3.59722e-05
Bacteria	Bacteroidota	Bacteroidia	Chitinophagales	37-13	37-13	3.42427e-05
Bacteria	Proteobacteria	Gammaproteobacteria	Burkholderiales	Neisseriaceae	Kingella	3.38968e-05
Bacteria	Actinobacteriota	Actinobacteria	Corynbacteriales	Corynebacteriaceae	Corynebacteriaceae	3.28592e-05
Bacteria	Proteobacteria	Gammaproteobacteria	Enterobacterales	Morganellaceae	Endosymbionts	3.25133e-05
Bacteria	Bacteroidota	Bacteroidia	Flavobacteriales	Flavobacteriaceae	Capnocytophaga	2.80168e-05
Bacteria	Proteobacteria	Gammaproteobacteria	Burkholderiales	Comamonadaceae	Pseudohodoferax	2.59415e-05
Bacteria	Firmicutes	Bacilli	Paenibacillales	Paenibacillaceae	Paenibacillus	2.38661e-05
Bacteria	Proteobacteria	Gammaproteobacteria	Diplorickettsiales	Diplorickettsiaceae	Rickettsiella	2.31744e-05
Bacteria	Proteobacteria	Gammaproteobacteria	Pseudomonadales	Moraxellaceae	Faucicola	2.31744e-05
Bacteria	Firmicutes	Bacilli	Exiguobacterales	Exiguobacteraceae	Exiguobacterium	2.21367e-05
Bacteria	Proteobacteria	Gammaproteobacteria				2.21367e-05
Bacteria	Firmicutes	Clostridia	Christensenellales	Christensenellaceae	Christensenellaceae_R-7_group	2.17908e-05
Bacteria	Proteobacteria	Gammaproteobacteria	Legionellales	Legionellaceae	Legionella	2.07532e-05
Bacteria	Proteobacteria	Alphaproteobacteria	Rhizobiales	Rhizobiaceae		2.04073e-05
Bacteria	Actinobacteriota	Actinobacteria	Frankiales	Cryptosporangiaceae	Cryptosporangium	1.97155e-05
Bacteria	Firmicutes	Bacilli	Staphylococcales	Staphylococcaceae	Salinicoccus	1.93696e-05
Bacteria	Proteobacteria	Alphaproteobacteria	Rhodospirilalles			1.86779e-05
Bacteria	Actinobacteriota	Thermoleophilia	Solirubrobacterales	Solirubrobacteraceae		1.8332e-05
Bacteria	Actinobacteriota	Actinobacteria	Micrococcales	Beutenbergiaceae		1.79861e-05
Bacteria	Verrucomicrobiota	Chlamydiae	Chlamydiales	Parachlamydiaceae	Candidatus_Protochlamydia	1.79861e-05
Bacteria	Verrucomicrobiota	Verrucomicrobiae	Verrucomicrobiales	Rubritaleaceae	Luteolibacter	1.79861e-05
Bacteria	Firmicutes	Bacilli	Thermicanales	Thermicanaceae	Thermicanus	1.76402e-05
Bacteria	Proteobacteria	Alphaproteobacteria	Sphingomonadales	Sphingomonadaceae	Altererythrobacter	1.66025e-05
Bacteria	Proteobacteria	Gammaproteobacteria	Burkholderiales	Oxalobacteraceae	Janthinobacterium	1.66025e-05
Bacteria	Actinobacteriota	Actinobacteria	Micrococcales	Microbacteriaceae	Rathayibacter	1.62566e-05
Bacteria	Actinobacteriota	Actinobacteria	Pseudonocardiales	Pseudonocardiaceae	Pseudonocardia	1.62566e-05
Bacteria	Bacteroidota	Bacteroidia	Cytophagales	Amoebophilaceae	Candidatus_Cardinium	1.59108e-05
Bacteria	Actinobacteriota	Actinobacteria	Actinomycetacetales	Actinomycetaceae	F0332	1.55649e-05
Bacteria	Proteobacteria	Gammaproteobacteria	Pasteurellales	Pasteurellaceae	Aggregatibacter	1.55649e-05
Bacteria	Proteobacteria	Gammaproteobacteria	Pseudomonadales	Moraxellaceae	Moraxella	1.5219e-05
Bacteria	Actinobacteriota	Actinobacteria	Micrococcales	Micrococcaceae	Paenarthrobacter	1.48731e-05
Bacteria	Firmicutes	Bacilli	Lactobacillales	Aerococcaceae	Aerococcus	1.48731e-05
Bacteria	Cyanobacteria	Vampirivibrionia	Vampirovibrionales	Vampirobrionaceae	Vampirovibrionaceae	1.45272e-05
Bacteria	Proteobacteria	Gammaproteobacteria	Pasteurellales	Pasteurellaceae	Actinobacillus	1.45272e-05
Bacteria	Proteobacteria	Gammaproteobacteria	Burkholderiales	Alcaligenaceae	Advenella	1.41813e-05
Bacteria	Firmicutes	Clostridia	Lachnospirales	Lachnospiraceae	Agathobacter	1.38354e-05
Bacteria	Actinobacteriota	Actinobacteria	Micrococcales	Micrococcaceae	Nestenrenkonia	1.31437e-05
Bacteria	Firmicutes	Negativicutes	Veillonellales-Selenomonadales	Veillonellaceae	Megasphaera	1.31437e-05
Bacteria	Proteobacteria	Gammaproteobacteria	Burkholderiales	Rhodocyclaceae	Unliginosibacterium	1.31437e-05
Bacteria	Proteobacteria	Gammaproteobacteria	Oceanospirillales	Halomonadaceae	Halomonas	1.31437e-05
Bacteria	Proteobacteria	Alphaproteobacteria	Sphingomonadales	Sphingomonadaceae	Rhizorhapis	1.27978e-05
Bacteria	Proteobacteria	Gammaproteobacteria	Burkholderiales	Alcaligenaceae	Achromobacter	1.27978e-05
Bacteria	Actinobacteriota	Actinobacteria	Micrococcales	Intrasporangiaceae		1.24519e-05
Bacteria	Actinobacteriota	Actinobacteria	Streptomycetales	Streptomycetaceae		1.24519e-05
Bacteria	Firmicutes	Clostridia	Lachnospirales	Lachnospiraceae	Blautia	1.24519e-05
Bacteria	Firmicutes	Clostridia	Lachnospirales	Lachnospiraceae	Fusicatenibacter	1.2106e-05
Bacteria	Proteobacteria	Gammaproteobacteria	Burkholderiales	Methylophilaceae	Methylophilius	1.2106e-05
Bacteria	Proteobacteria	Gammaproteobacteria	Enterobacterales	Erwiniaceae	Izhakiella	1.14142e-05
Bacteria	Proteobacteria	Gammaproteobacteria	Pasteurellales	Pasteurellaceae		1.14142e-05
Bacteria	Proteobacteria	Gammaproteobacteria	Enterobacterales	Hafniaceae	Hafnia-Obesumbacterium	1.10684e-05
Bacteria	Actinobacteriota	Actinobacteria	Micrococcales	Intrasporangiaceae	Terrabacter	1.07225e-05
Bacteria	Firmicutes	Clostridia	Oscillospirales	Ruminococcaceae	Faecalibacterium	1.07225e-05
Bacteria	Proteobacteria	Gammaproteobacteria	Burkholderiales	Hydrohenophilaceae		1.07225e-05
Bacteria	Verrucomicrobiota	Verrucomicrobiae	Opitutales	Opitutaceae		1.03766e-05
Bacteria	Acidobacteriota	Acidobacteriae	Acidobacteriales	Acidobacteriaceae		1.00307e-05
Bacteria	Actinobacteriota	Actinobacteria	Micrococcales	Dermabacteraceae	Dermabacter	1.00307e-05
Bacteria	Firmicutes	Clostridia	Chlostridia_UCG-014	Clostridia_UCG-014	Clostridia_UCG-014	9.68481e-06
Bacteria	Proteobacteria	Alphaproteobacteria	Holosporales	Holosporaceae	Holosporaceae	9.68481e-06
Bacteria	Proteobacteria	Alphaproteobacteria	Rhizobiales	Rhizobiaceae		9.68481e-06
Bacteria	Actinobacteriota	Thermoleophilia	Solirubrobacterales	Solirubrobacteraceae	Solirubrobacter	9.33893e-06
Bacteria	Proteobacteria	Gammaproteobacteria	Burkholderiales	Oxalobacteraceae	Unibacterium	9.33893e-06
Bacteria	Bacteroidota	Bacteroidia	Flavobacteriales	Weeksellaceae	Cloacibacterium	8.99304e-06
Bacteria	Firmicutes	Bacilli	Bacillales	Bacillaceae		8.99304e-06
Bacteria	Firmicutes	Bacilli	Lactobacillales	Enterococcaceae	Enterococcus	8.99304e-06
Bacteria	Firmicutes	Negativicutes	Veillonellales-Selenomonadales	Veillonellaceae	Veilonella	8.99304e-06
Bacteria	Proteobacteria	Gammaproteobacteria	Vibrionales	Vibrionaceae	Photobacterium	8.99304e-06
Bacteria	Bacteroidota	Bacteroidia	Cytophagales	Spirosomaceae	Fibrella	8.64715e-06
Bacteria	Proteobacteria	Gammaproteobacteria	Cardiobacterales	Cardiobacteriaceae	Cardiobacterium	8.64715e-06
Bacteria	Actinobacteriota	Actinobacteria	Bifidobacteriales	Bifidobacteriaceae	Bifidobacterium	8.30127e-06
Bacteria	Actinobacteriota	Actinobacteria	Kineosporiales	Kineosporiaceae	Angustibacter	8.30127e-06
Bacteria	Firmicutes	Bacilli	Staphylococcales	Staphylococcaceae	Jeotgalicoccus	8.30127e-06
Bacteria	Proteobacteria	Alphaproteobacteria	Acetobacterales	Acetobacteraceae		8.30127e-06
Bacteria	Proteobacteria	Alphaproteobacteria	Rhizobiales	Beijerinckiaceae	Bosea	8.30127e-06
Bacteria	Proteobacteria	Gammaproteobacteria	Burkholderiales	Methylophilaceae	Methylotenera	8.30127e-06

## Sheet: Supplementary Table 2
Supplementary Table 2. The 51 differentially represented bacterial genera between core and peel tissues as generated by Aldex2
Rab.all = a vector containing the median clr value for each feature
rab.win.Core = a vector containing the median clr value for each feature in core tissue samples
rab.win.Peel = a vector containing the median clr value for each feature in peel tissue samples
we.ep = a vector containing the expected p-value of Welch’s t-test for each feature
we.eBH = a vector containing the corresponding expected value of the Benjamini-Hochberg corrected p-value for each feature
wi.ep = a vector containing the expected p-value of the Wilcoxon Rank Sum test for each feature
wi.eBH = a vector containing the corresponding expected value of the Benjamini-Hochberg corrected p-value for each feature
Feature ID	rab.all	rab.win.Core	rab.win.Peel	we.ep	we.eBH	wi.ep	wi.eBH
d__Bacteria;p__Proteobacteria;c__Gammaproteobacteria;o__Enterobacterales;f__Erwiniaceae;g__Pantoea	8.90865	11.2759	7.15361	2.86025e-16	4.73162e-14	6.75928e-16	1.10468e-13
d__Bacteria;p__Proteobacteria;c__Alphaproteobacteria;o__Sphingomonadales;f__Sphingomonadaceae;g__Sphingobium	5.24693	3.41874	10.2017	3.68565e-11	9.12252e-10	8.27074e-15	8.51074e-13
d__Bacteria;p__Proteobacteria;c__Alphaproteobacteria;o__Caulobacterales;f__Caulobacteraceae;g__Brevundimonas	6.28141	5.20443	11.7972	4.93536e-11	2.34976e-09	4.11105e-08	5.21415e-07
d__Bacteria;p__Actinobacteriota;c__Actinobacteria;o__Micrococcales;f__Microbacteriaceae;g__Curtobacterium	9.2367	11.0134	6.75642	9.52536e-10	2.64417e-08	1.36192e-10	5.12764e-09
d__Bacteria;p__Proteobacteria;c__Gammaproteobacteria;o__Pseudomonadales;f__Pseudomonadaceae;g__Pseudomonas	11.9231	11.0561	14.672	2.16515e-09	5.24836e-08	3.49399e-08	4.76464e-07
d__Bacteria;p__Proteobacteria;c__Alphaproteobacteria;o__Rhizobiales;f__Xanthobacteraceae;__	1.86776	-0.158386	5.56218	8.71518e-09	1.15661e-07	2.94807e-11	1.27564e-09
d__Bacteria;p__Proteobacteria;c__Alphaproteobacteria;o__Rhizobiales;f__Rhizobiaceae;g__Allorhizobium-Neorhizobium-Pararhizobium-Rhizobium	10.3938	8.64792	13.4267	6.83002e-09	1.31533e-07	7.59176e-08	8.76593e-07
d__Bacteria;p__Actinobacteriota;c__Actinobacteria;o__Micrococcales;f__Microbacteriaceae;__	8.00706	8.90792	5.91498	1.63201e-08	2.76658e-07	8.22274e-09	1.44971e-07
d__Bacteria;p__Proteobacteria;c__Gammaproteobacteria;o__Enterobacterales;f__Enterobacteriaceae;__	4.75405	1.45781	7.73676	5.07382e-08	6.07085e-07	6.99336e-11	2.9415e-09
d__Bacteria;p__Proteobacteria;c__Alphaproteobacteria;o__Caulobacterales;f__Caulobacteraceae;g__Caulobacter	2.64524	0.841829	8.35796	1.47098e-07	1.42733e-06	1.71398e-08	2.42557e-07
d__Bacteria;p__Deinococcota;c__Deinococci;o__Deinococcales;f__Deinococcaceae;g__Deinococcus	1.86042	-0.75475	4.95493	8.39761e-07	6.61788e-06	3.86359e-09	6.75108e-08
d__Bacteria;p__Actinobacteriota;c__Actinobacteria;o__Corynebacteriales;f__Corynebacteriaceae;g__Corynebacterium	6.03761	4.83666	8.06345	1.37859e-06	9.69731e-06	3.12798e-10	9.94794e-09
d__Bacteria;p__Proteobacteria;c__Alphaproteobacteria;o__Sphingomonadales;f__Sphingomonadaceae;g__Sphingomonas	10.7843	11.4887	9.01208	2.01815e-06	2.25012e-05	3.94884e-07	3.74357e-06
d__Bacteria;p__Firmicutes;c__Bacilli;o__Staphylococcales;f__Staphylococcaceae;g__Staphylococcus	6.16008	4.80873	7.71504	4.48394e-06	3.16772e-05	6.7424e-09	1.2226e-07
d__Bacteria;p__Bacteroidota;c__Bacteroidia;o__Sphingobacteriales;f__Sphingobacteriaceae;g__Mucilaginibacter	6.57851	7.25037	4.33461	6.49193e-06	5.2401e-05	5.85815e-08	7.02921e-07
d__Bacteria;p__Proteobacteria;c__Gammaproteobacteria;o__Enterobacterales;f__Pectobacteriaceae;g__Dickeya	1.8812	4.83583	-0.535084	8.80452e-06	5.71667e-05	1.28434e-07	1.26889e-06
d__Bacteria;p__Proteobacteria;c__Gammaproteobacteria;o__Xanthomonadales;f__Xanthomonadaceae;g__Stenotrophomonas	5.37707	6.13171	4.27736	6.95128e-06	6.27149e-05	5.58615e-06	4.16377e-05
d__Bacteria;p__Proteobacteria;c__Gammaproteobacteria;o__Burkholderiales;f__Oxalobacteraceae;g__Massilia	8.64258	9.36966	7.08475	8.39608e-06	7.54597e-05	1.96667e-05	0.000134978
d__Bacteria;p__Proteobacteria;c__Gammaproteobacteria;o__Burkholderiales;f__Alcaligenaceae;g__Verticiella	1.88737	3.65788	0.202373	2.52472e-05	0.000152948	6.5788e-07	5.39011e-06
d__Bacteria;p__Actinobacteriota;c__Actinobacteria;o__Propionibacteriales;f__Nocardioidaceae;g__Aeromicrobium	4.56758	5.3962	2.76639	2.16492e-05	0.000157218	3.06669e-07	2.90581e-06
d__Bacteria;p__Actinobacteriota;c__Actinobacteria;o__Kineosporiales;f__Kineosporiaceae;g__Kineococcus	3.89824	4.96171	1.63135	3.39437e-05	0.000220339	1.29586e-06	1.08543e-05
d__Bacteria;p__Actinobacteriota;c__Actinobacteria;o__Micrococcales;f__Micrococcaceae;g__Micrococcus	4.00446	2.437	6.17076	9.74781e-05	0.000420344	2.15616e-08	3.04079e-07
d__Bacteria;p__Proteobacteria;c__Gammaproteobacteria;o__Burkholderiales;f__Comamonadaceae;__	6.50871	7.24401	5.11467	0.000134937	0.000829839	5.4971e-06	4.15614e-05
d__Bacteria;p__Proteobacteria;c__Gammaproteobacteria;o__Pseudomonadales;f__Moraxellaceae;g__Enhydrobacter	4.76666	3.41877	6.32642	0.000277457	0.000890217	2.68767e-09	5.92452e-08
d__Bacteria;p__Firmicutes;c__Bacilli;o__Lactobacillales;f__Lactobacillaceae;g__Lactobacillus	1.50797	-0.123175	3.0276	0.000281519	0.00122859	2.40126e-06	1.76824e-05
d__Bacteria;p__Bacteroidota;c__Bacteroidia;o__Cytophagales;f__Spirosomaceae;g__Spirosoma	4.0327	4.64201	1.56452	0.000230403	0.00124101	0.000316042	0.00161717
d__Bacteria;p__Proteobacteria;c__Gammaproteobacteria;o__Burkholderiales;f__Neisseriaceae;g__uncultured	2.24816	0.756556	4.2491	0.000312269	0.00134001	2.08229e-06	1.5984e-05
d__Bacteria;p__Proteobacteria;c__Gammaproteobacteria;o__Burkholderiales;f__Oxalobacteraceae;__	2.59773	3.67695	0.722806	0.000537387	0.00249957	0.000497	0.00230739
d__Bacteria;p__Firmicutes;c__Bacilli;o__Staphylococcales;f__Gemellaceae;g__Gemella	2.68899	1.06648	3.90787	0.000659769	0.00253633	5.62176e-07	4.81464e-06
d__Bacteria;p__Proteobacteria;c__Alphaproteobacteria;o__Sphingomonadales;f__Sphingomonadaceae;g__Novosphingobium	4.75335	5.3553	3.76846	0.000610637	0.00297662	7.97533e-05	0.000464889
d__Bacteria;p__Proteobacteria;c__Gammaproteobacteria;o__Pasteurellales;f__Pasteurellaceae;g__Haemophilus	3.96157	2.86409	4.65882	0.00130444	0.00528113	0.000106315	0.000593486
d__Bacteria;p__Bacteroidota;c__Bacteroidia;o__Cytophagales;f__Hymenobacteraceae;g__Hymenobacter	8.82947	9.43481	8.05787	0.0015316	0.00713399	0.00197598	0.00813165
d__Bacteria;p__Proteobacteria;c__Gammaproteobacteria;o__Xanthomonadales;f__Xanthomonadaceae;__	0.283759	1.67941	-1.05312	0.00235785	0.00800217	0.00137435	0.00469714
d__Bacteria;p__Actinobacteriota;c__Actinobacteria;o__Micrococcales;f__Brevibacteriaceae;g__Brevibacterium	0.45371	-1.00405	2.78251	0.00315071	0.00996804	0.000364964	0.00163828
d__Bacteria;p__Bdellovibrionota;c__Bdellovibrionia;o__Bdellovibrionales;f__Bdellovibrionaceae;g__Bdellovibrio	1.98941	2.85253	0.056767	0.00352045	0.011302	0.0005862	0.00255283
d__Bacteria;p__Proteobacteria;c__Gammaproteobacteria;o__Burkholderiales;f__Neisseriaceae;g__Neisseria	2.93216	1.6891	3.99665	0.00403092	0.012027	9.75923e-06	6.72797e-05
d__Bacteria;p__Bacteroidota;c__Bacteroidia;o__Flavobacteriales;f__Weeksellaceae;g__Chryseobacterium	3.03499	2.22601	4.63759	0.00423514	0.014364	0.000648483	0.00293731
d__Bacteria;p__Proteobacteria;c__Alphaproteobacteria;__;__;__	-0.826907	-2.15867	1.52194	0.00559725	0.0158261	0.00102711	0.00372796
d__Bacteria;p__Proteobacteria;c__Gammaproteobacteria;o__Xanthomonadales;f__Xanthomonadaceae;g__Xanthomonas	3.05532	4.732	2.43832	0.00469217	0.0162514	0.00206188	0.00816578
d__Bacteria;p__Bacteroidota;c__Bacteroidia;o__Bacteroidales;f__Dysgonomonadaceae;g__Proteiniphilum	-0.320289	-1.5981	1.82689	0.00679647	0.0195196	0.00205962	0.00692408
d__Bacteria;p__Proteobacteria;c__Gammaproteobacteria;o__Burkholderiales;f__Oxalobacteraceae;g__Duganella	5.08772	5.45412	4.41901	0.0057374	0.0213516	0.00628294	0.0208511
d__Bacteria;p__Bacteroidota;c__Bacteroidia;o__Sphingobacteriales;f__Sphingobacteriaceae;g__Pedobacter	6.76256	7.20002	6.0966	0.00753574	0.0274442	0.0100949	0.0319643
d__Bacteria;p__Actinobacteriota;c__Actinobacteria;o__Kineosporiales;f__Kineosporiaceae;g__Kineosporia	-0.255806	1.35336	-1.38888	0.012198	0.0292939	0.00395341	0.0114488
d__Bacteria;p__Proteobacteria;c__Alphaproteobacteria;o__Acetobacterales;f__Acetobacteraceae;g__Gluconobacter	4.06176	5.52046	3.18033	0.0090143	0.0296256	0.00453121	0.0161977
d__Bacteria;p__Bacteroidota;c__Bacteroidia;o__Bacteroidales;f__Prevotellaceae;g__Prevotella	3.38095	2.4768	4.24292	0.0105514	0.0298384	0.000798206	0.00354214
d__Bacteria;p__Myxococcota;c__Myxococcia;o__Myxococcales;f__Myxococcaceae;g__P3OB-42	4.63012	5.72209	4.05041	0.0131838	0.0388297	0.0025742	0.00988227
d__Bacteria;p__Bacteroidota;c__Bacteroidia;o__Cytophagales;f__Spirosomaceae;__	1.78802	2.69028	-0.261416	0.0160677	0.0418044	0.00844191	0.0257378
d__Bacteria;p__Proteobacteria;c__Alphaproteobacteria;o__Acetobacterales;f__Acetobacteraceae;g__uncultured	4.03592	4.42674	3.49816	0.0140256	0.0443908	0.0468726	0.105477
d__Bacteria;p__Actinobacteriota;c__Actinobacteria;o__Actinomycetales;f__Actinomycetaceae;g__Actinomyces	3.50717	2.72724	4.2516	0.017899	0.0445752	0.000588589	0.00261428
d__Bacteria;p__Firmicutes;c__Bacilli;o__Lactobacillales;f__Carnobacteriaceae;g__Granulicatella	1.48608	0.421614	2.96993	0.01928	0.0460658	0.000956027	0.00394004
d__Bacteria;p__Proteobacteria;c__Gammaproteobacteria;o__Pseudomonadales;f__Moraxellaceae;g__Acinetobacter	3.93132	3.40676	4.55612	0.0219698	0.0474528	0.000382942	0.00173998

## Sheet: Supplementary Table 3A
Supplementary Table 3A. The 12 differentially represented bacterial genera between management practices in core tissues by Aldex2
Rab.all = a vector containing the median clr value for each feature
rab.win.Conventional = a vector containing the median clr value for each feature in conventionally managed samples
rab.win..Organic = a vector containing the median clr value for each feature in organically samples
we.ep = a vector containing the expected p-value of Welch’s t-test for each feature
we.eBH = a vector containing the corresponding expected value of the Benjamini-Hochberg corrected p-value for each feature
wi.ep = a vector containing the expected p-value of the Wilcoxon Rank Sum test for each feature
wi.eBH = a vector containing the corresponding expected value of the Benjamini-Hochberg corrected p-value for each feature
Feature ID	rab.all	rab.win.Conventional	rab.win.Organic	we.ep	we.eBH	wi.ep	wi.eBH
d__Bacteria;p__Proteobacteria;c__Alphaproteobacteria;o__Acetobacterales;f__Acetobacteraceae;g__Gluconobacter	4.21722	0.585229	8.00144	8.10001e-11	1.2717e-08	3.53084e-13	5.54341e-11
d__Bacteria;p__Proteobacteria;c__Gammaproteobacteria;o__Xanthomonadales;f__Xanthomonadaceae;g__Stenotrophomonas	4.54499	1.60486	5.41265	2.23914e-06	6.34239e-05	1.89836e-07	8.64337e-06
d__Bacteria;p__Bacteroidota;c__Bacteroidia;o__Sphingobacteriales;f__Sphingobacteriaceae;g__Mucilaginibacter	5.07481	3.6914	6.34635	5.19687e-05	0.000688926	2.51114e-09	1.90594e-07
d__Bacteria;p__Proteobacteria;c__Gammaproteobacteria;o__Enterobacterales;f__Erwiniaceae;g__Pantoea	11.1703	11.9896	10.3635	5.00069e-05	0.00128459	5.12512e-05	0.00103011
d__Bacteria;p__Bacteroidota;c__Bacteroidia;o__Cytophagales;f__Hymenobacteraceae;g__Hymenobacter	9.17884	8.05665	9.894	0.0001105	0.00215795	8.42232e-06	0.000223973
d__Bacteria;p__Bacteroidota;c__Bacteroidia;o__Cytophagales;f__Spirosomaceae;g__Spirosoma	2.12968	0.183061	3.75994	0.000239628	0.00220172	3.71486e-06	9.41072e-05
d__Bacteria;p__Proteobacteria;c__Gammaproteobacteria;o__Burkholderiales;f__Oxalobacteraceae;g__Massilia	8.92457	9.50351	8.03006	0.000202524	0.00348058	9.3662e-05	0.00163625
d__Bacteria;p__Proteobacteria;c__Alphaproteobacteria;o__Rhizobiales;f__Rhizobiaceae;g__Allorhizobium-Neorhizobium-Pararhizobium-Rhizobium	7.00929	6.24671	7.79715	0.000546493	0.00728946	0.00109306	0.0118931
d__Bacteria;p__Proteobacteria;c__Gammaproteobacteria;o__Enterobacterales;f__Pectobacteriaceae;g__Dickeya	1.20599	-0.215609	4.85693	0.00080466	0.00852989	0.00100135	0.00984885
d__Bacteria;p__Myxococcota;c__Myxococcia;o__Myxococcales;f__Myxococcaceae;g__P3OB-42	3.71956	5.2755	2.90979	0.0012792	0.0108169	2.38775e-05	0.000489159
d__Bacteria;p__Actinobacteriota;c__Actinobacteria;o__Kineosporiales;f__Kineosporiaceae;g__Kineococcus	4.51336	3.49973	5.10351	0.0031628	0.0257083	0.00105606	0.011046
d__Bacteria;p__Proteobacteria;c__Gammaproteobacteria;o__Burkholderiales;f__Alcaligenaceae;g__Verticiella	3.33219	1.67375	4.05252	0.00506504	0.0347356	0.00429972	0.0326039

## Sheet: Supplementary Table 3B
Supplementary Table 3B. The 12 differentially represented bacterial genera between management practices in peel tissues by Aldex2
Rab.all = a vector containing the median clr value for each feature
rab.win.Conventional = a vector containing the median clr value for each feature in conventionally managed samples
rab.win..Organic = a vector containing the median clr value for each feature in organically samples
we.ep = a vector containing the expected p-value of Welch’s t-test for each feature
we.eBH = a vector containing the corresponding expected value of the Benjamini-Hochberg corrected p-value for each feature
wi.ep = a vector containing the expected p-value of the Wilcoxon Rank Sum test for each feature
wi.eBH = a vector containing the corresponding expected value of the Benjamini-Hochberg corrected p-value for each feature
Feature ID	rab.all	rab.win.Conventional	rab.win.Organic	we.ep	we.eBH	wi.ep	wi.eBH
d__Bacteria;p__Proteobacteria;c__Gammaproteobacteria;o__Pseudomonadales;f__Pseudomonadaceae;g__Pseudomonas	9.68636	9.02433	12.4033	7.03203e-07	5.39029e-05	1.21086e-05	0.000389473
d__Bacteria;p__Proteobacteria;c__Alphaproteobacteria;o__Sphingomonadales;f__Sphingomonadaceae;g__Sphingomonas	9.31008	8.3343	9.99147	9.34072e-07	6.12813e-05	3.66115e-07	2.10941e-05
d__Bacteria;p__Bacteroidota;c__Bacteroidia;o__Cytophagales;f__Hymenobacteraceae;g__Hymenobacter	8.32353	6.92144	9.28875	4.83744e-05	0.000813553	4.00433e-10	7.21863e-08
d__Bacteria;p__Myxococcota;c__Myxococcia;o__Myxococcales;f__Myxococcaceae;g__P3OB-42	4.59406	6.43702	3.65041	9.56303e-05	0.00169892	2.29059e-08	2.02689e-06
d__Bacteria;p__Actinobacteriota;c__Actinobacteria;o__Kineosporiales;f__Kineosporiaceae;g__Kineococcus	1.85004	-0.20246	3.8691	0.000477392	0.00643024	2.36753e-05	0.000608935
d__Bacteria;p__Actinobacteriota;c__Actinobacteria;o__Micrococcales;f__Microbacteriaceae;__	5.84569	4.71353	6.85022	0.000347422	0.00664185	1.95994e-06	8.3157e-05
d__Bacteria;p__Proteobacteria;c__Alphaproteobacteria;o__Rhizobiales;f__Beijerinckiaceae;g__1174-901-12	5.7318	6.86613	5.36649	0.000621714	0.0123144	0.00121303	0.0175423
d__Bacteria;p__Proteobacteria;c__Alphaproteobacteria;o__Rhizobiales;f__Beijerinckiaceae;g__Methylobacterium-Methylorubrum	8.79285	8.06239	9.13174	0.00138778	0.0221063	0.00246603	0.0307217
d__Bacteria;p__Actinobacteriota;c__Actinobacteria;o__Micrococcales;f__Microbacteriaceae;g__Curtobacterium	6.44966	5.65859	7.04663	0.00193658	0.0246555	6.86249e-05	0.00164134
d__Bacteria;p__Proteobacteria;c__Gammaproteobacteria;o__Enterobacterales;f__Enterobacteriaceae;__	5.27567	4.31223	6.13973	0.00234005	0.030335	0.00177159	0.0239498
d__Bacteria;p__Proteobacteria;c__Alphaproteobacteria;o__Sphingomonadales;f__Sphingomonadaceae;g__Sphingobium	5.47422	5.11972	6.58823	0.00240121	0.0317308	0.011051	0.090355
d__Bacteria;p__Firmicutes;c__Bacilli;o__Staphylococcales;f__Staphylococcaceae;g__Staphylococcus	6.76663	7.05955	6.20167	0.00381052	0.0436162	0.0212905	0.132226

## Sheet: Supplementary Table 4A
Supplementary Table 4A. The 2 differentially represented bacterial genera between growing seasons in core tissues by Aldex2
Rab.all = a vector containing the median clr value for each feature
rab.win.2019 = a vector containing the median clr value for each feature in samples from 2019
rab.win.2020 = a vector containing the median clr value for each feature in samples from 2020
we.ep = a vector containing the expected p-value of Welch’s t-test for each feature
we.eBH = a vector containing the corresponding expected value of the Benjamini-Hochberg corrected p-value for each feature
wi.ep = a vector containing the expected p-value of the Wilcoxon Rank Sum test for each feature
wi.eBH = a vector containing the corresponding expected value of the Benjamini-Hochberg corrected p-value for each feature
Feature ID	rab.all	rab.win.2019	rab.win.2020	we.ep	we.eBH	wi.ep	wi.eBH
d__Bacteria;p__Proteobacteria;c__Alphaproteobacteria;o__Caulobacterales;f__Caulobacteraceae;g__Brevundimonas	3.97733	2.50443	5.10863	2.35343e-05	0.00230009	7.73299e-09	1.45627e-06
d__Bacteria;p__Proteobacteria;c__Gammaproteobacteria;o__Enterobacterales;f__Pectobacteriaceae;g__Dickeya	3.11441	0.483698	4.64528	0.00158179	0.0481635	0.000189637	0.0101868

## Sheet: Supplementary Table 4B
Supplementary Table 4B. The 21 differentially represented bacterial genera between growing seasons in peel tissues by Aldex2
Rab.all = a vector containing the median clr value for each feature
rab.win.2019 = a vector containing the median clr value for each feature in samples from 2019
rab.win.2020 = a vector containing the median clr value for each feature in samples from 2020
we.ep = a vector containing the expected p-value of Welch’s t-test for each feature
we.eBH = a vector containing the corresponding expected value of the Benjamini-Hochberg corrected p-value for each feature
wi.ep = a vector containing the expected p-value of the Wilcoxon Rank Sum test for each feature
wi.eBH = a vector containing the corresponding expected value of the Benjamini-Hochberg corrected p-value for each feature
Feature ID	rab.all	rab.win.2019	rab.win.2020	we.ep	we.eBH	wi.ep	wi.eBH
d__Bacteria;p__Proteobacteria;c__Alphaproteobacteria;o__Caulobacterales;f__Caulobacteraceae;g__Brevundimonas	4.8915	10.6938	3.2456	1.49616e-13	7.82481e-12	5.98941e-17	1.19788e-14
d__Bacteria;p__Proteobacteria;c__Alphaproteobacteria;o__Caulobacterales;f__Caulobacteraceae;g__Caulobacter	2.68702	6.00836	1.20091	1.80668e-08	4.86443e-07	1.27883e-10	5.34479e-09
d__Bacteria;p__Proteobacteria;c__Gammaproteobacteria;o__Pseudomonadales;f__Pseudomonadaceae;g__Pseudomonas	9.753	13.1661	9.02198	1.56733e-08	5.05366e-07	3.47685e-06	6.09818e-05
d__Bacteria;p__Proteobacteria;c__Alphaproteobacteria;o__Sphingomonadales;f__Sphingomonadaceae;g__Sphingobium	5.68713	8.21337	4.61991	1.42091e-07	2.91838e-06	4.03462e-12	3.6691e-10
d__Bacteria;p__Proteobacteria;c__Alphaproteobacteria;o__Rhizobiales;f__Rhizobiaceae;g__Allorhizobium-Neorhizobium-Pararhizobium-Rhizobium	7.62591	10.7047	6.30022	1.90228e-07	3.08132e-06	1.19448e-10	5.57485e-09
d__Bacteria;p__Proteobacteria;c__Alphaproteobacteria;o__Rhizobiales;f__Xanthobacteraceae;__	1.1091	4.20306	-0.625563	3.76564e-07	7.391e-06	1.13257e-08	2.7805e-07
d__Bacteria;p__Actinobacteriota;c__Actinobacteria;o__Micrococcales;f__Micrococcaceae;g__Micrococcus	3.40501	5.23799	2.50446	5.80149e-07	1.11769e-05	1.17247e-09	3.53808e-08
d__Bacteria;p__Deinococcota;c__Deinococci;o__Deinococcales;f__Deinococcaceae;g__Deinococcus	2.14598	4.24064	0.826788	2.27062e-05	0.000286765	8.35687e-08	1.86671e-06
d__Bacteria;p__Proteobacteria;c__Gammaproteobacteria;o__Enterobacterales;f__Erwiniaceae;__	4.40701	2.59529	4.95739	9.91607e-05	0.00108634	3.1712e-05	0.000437526
d__Bacteria;p__Proteobacteria;c__Gammaproteobacteria;o__Pseudomonadales;f__Moraxellaceae;g__Enhydrobacter	4.78066	6.17455	4.10177	0.000148162	0.00132871	2.80918e-09	7.97772e-08
d__Bacteria;p__Proteobacteria;c__Gammaproteobacteria;o__Burkholderiales;f__Neisseriaceae;g__uncultured	2.41099	3.59629	0.930995	0.000241335	0.00221911	1.12203e-06	1.99283e-05
d__Bacteria;p__Proteobacteria;c__Alphaproteobacteria;o__Rhizobiales;f__Beijerinckiaceae;g__1174-901-12	5.75301	5.35653	6.18056	0.000247182	0.00293764	0.000599167	0.00594217
d__Bacteria;p__Proteobacteria;c__Gammaproteobacteria;o__Enterobacterales;f__Enterobacteriaceae;__	4.84781	6.71337	4.03611	0.000550223	0.00476012	1.44504e-06	2.75207e-05
d__Bacteria;p__Bacteroidota;c__Bacteroidia;o__Flavobacteriales;f__Weeksellaceae;g__Chryseobacterium	1.85797	3.12381	0.544948	0.000705208	0.00555942	7.67507e-05	0.00089983
d__Bacteria;p__Proteobacteria;c__Gammaproteobacteria;o__Pseudomonadales;f__Moraxellaceae;g__Acinetobacter	4.13448	4.69993	3.41371	0.0020655	0.0146015	0.000115805	0.0013658
d__Bacteria;p__Firmicutes;c__Bacilli;o__Staphylococcales;f__Staphylococcaceae;g__Staphylococcus	6.74982	7.2369	6.2441	0.00171826	0.0151101	0.00100661	0.00919144
d__Bacteria;p__Firmicutes;c__Bacilli;o__Lactobacillales;f__Streptococcaceae;g__Streptococcus	-0.386181	-1.37893	1.13874	0.00289239	0.0167048	0.000777979	0.0056392
d__Bacteria;p__Proteobacteria;c__Alphaproteobacteria;o__Acetobacterales;f__Acetobacteraceae;g__Acetobacter	-0.636731	-1.45252	0.655472	0.00383131	0.020982	0.0050223	0.0243107
d__Bacteria;p__Bacteroidota;c__Bacteroidia;o__Cytophagales;f__Spirosomaceae;g__Spirosoma	3.82021	2.07159	4.39151	0.0078597	0.044292	0.0251151	0.114414
d__Bacteria;p__Bacteroidota;c__Bacteroidia;o__Cytophagales;f__Spirosomaceae;__	2.62279	0.529473	3.34475	0.00906262	0.0458977	0.0175528	0.084643
d__Bacteria;p__Actinobacteriota;c__Actinobacteria;o__Streptomycetales;f__Streptomycetaceae;g__Streptomyces	-0.803915	-1.44585	0.0121078	0.0111452	0.0495687	0.0254013	0.0842845

## Sheet: Supplementary Table 5A
Supplementary Table 5A. The differentially represented predicted metabolic pathways between core and peel tissues by Aldex2.
Rab.all = a vector containing the median clr value for each feature
rab.win.Core = a vector containing the median clr value for each feature in samples from cores
rab.win.Peel = a vector containing the median clr value for each feature in samples from peels
we.ep = a vector containing the expected p-value of Welch’s t-test for each feature
we.eBH = a vector containing the corresponding expected value of the Benjamini-Hochberg corrected p-value for each feature
wi.ep = a vector containing the expected p-value of the Wilcoxon Rank Sum test for each feature
wi.eBH = a vector containing the corresponding expected value of the Benjamini-Hochberg corrected p-value for each feature
pathway	description	rab.all	rab.win.Core	rab.win.Peel	we.ep	we.eBH	wi.ep	wi.eBH
P105-PWY	TCA cycle IV (2-oxoglutarate decarboxylase)	3.73916	3.60389	4.00539	0.0025744	0.00359895	0.000328614	0.000467504
PENTOSE-P-PWY	pentose phosphate pathway	3.64656	3.53122	3.91095	0.00819807	0.0108216	0.00111409	0.00151369
PWY-6969	TCA cycle V (2-oxoglutarate:ferredoxin oxidoreductase)	3.73471	3.59699	4.00035	0.00236964	0.00332898	0.000277857	0.000398424
CALVIN-PWY	Calvin-Benson-Bassham cycle	3.67999	3.5008	4.07247	0.000145354	0.000226651	1.98608e-05	3.12263e-05
PWY-5695	urate biosynthesis/inosine 5'-phosphate degradation	4.10203	3.91172	4.52571	1.78658e-05	2.9581e-05	6.90211e-07	1.25475e-06
PWY-7539	6-hydroxymethyl-dihydropterin diphosphate biosynthesis III (Chlamydia)	3.84596	3.61441	4.3471	4.03329e-06	6.92816e-06	1.5914e-07	3.31363e-07
NONOXIPENT-PWY	pentose phosphate pathway (non-oxidative branch)	3.89182	3.66513	4.43185	1.01634e-06	1.90075e-06	1.15311e-06	2.02501e-06
GLUCONEO-PWY	gluconeogenesis I	3.59232	3.35816	4.09675	1.91874e-06	3.41938e-06	1.94882e-07	3.94439e-07
PWY-7221	guanosine ribonucleotides de novo biosynthesis	3.62646	3.3472	4.11108	2.25249e-06	3.97296e-06	2.97376e-07	5.76538e-07
PWY-7228	superpathway of guanosine nucleotides de novo biosynthesis I	3.7224	3.43638	4.24299	1.24897e-06	2.29691e-06	2.28098e-07	4.53678e-07
PWY-7219	adenosine ribonucleotides de novo biosynthesis	3.69761	3.41909	4.28062	5.36147e-07	1.04796e-06	1.16677e-07	2.5536e-07
PWY-6147	6-hydroxymethyl-dihydropterin diphosphate biosynthesis I	3.77281	3.53613	4.41256	4.3938e-07	8.75781e-07	6.41394e-08	1.7042e-07
TRPSYN-PWY	L-tryptophan biosynthesis	3.57212	3.27328	4.15537	3.81792e-07	7.741e-07	7.68487e-08	1.88985e-07
PWY-5101	L-isoleucine biosynthesis II	4.15963	3.85556	4.74985	3.38611e-08	1.02911e-07	4.90221e-08	1.487e-07
PWY-7229	superpathway of adenosine nucleotides de novo biosynthesis I	3.76663	3.48844	4.36361	4.57704e-07	9.0823e-07	1.17723e-07	2.56962e-07
PWY-6126	superpathway of adenosine nucleotides de novo biosynthesis II	3.70999	3.43078	4.3064	4.34471e-07	8.67286e-07	1.10499e-07	2.44416e-07
PWY-6122	5-aminoimidazole ribonucleotide biosynthesis II	3.73876	3.49182	4.38721	4.51868e-08	1.29353e-07	9.14279e-08	2.14942e-07
PWY-6277	superpathway of 5-aminoimidazole ribonucleotide biosynthesis	3.73975	3.49176	4.38672	4.53359e-08	1.29693e-07	9.24872e-08	2.16854e-07
PWY-7220	adenosine deoxyribonucleotides de novo biosynthesis II	3.72858	3.44663	4.34339	3.49038e-07	7.1612e-07	1.10079e-07	2.43752e-07
PWY-7222	guanosine deoxyribonucleotides de novo biosynthesis II	3.72878	3.44732	4.34368	3.50087e-07	7.17963e-07	1.09746e-07	2.43312e-07
FOLSYN-PWY	superpathway of tetrahydrofolate biosynthesis and salvage	3.62852	3.37872	4.25647	1.79799e-07	3.97332e-07	1.64765e-08	6.94183e-08
PWY-5659	GDP-mannose biosynthesis	3.71729	3.47535	4.36814	5.87474e-08	1.58291e-07	4.46623e-08	1.43155e-07
ILEUSYN-PWY	L-isoleucine biosynthesis I (from threonine)	4.06853	3.76647	4.69166	2.24362e-08	7.29584e-08	4.27514e-08	1.37998e-07
VALSYN-PWY	L-valine biosynthesis	4.07035	3.76655	4.69188	2.2514e-08	7.31425e-08	4.27084e-08	1.37825e-07
PWY-7208	superpathway of pyrimidine nucleobases salvage	3.69616	3.41233	4.33373	2.81433e-07	5.91935e-07	6.33592e-08	1.68752e-07
PWY-841	superpathway of purine nucleotides de novo biosynthesis I	3.62405	3.34037	4.268	1.4808e-07	3.37223e-07	9.40814e-08	2.17005e-07
PWY0-162	superpathway of pyrimidine ribonucleotides de novo biosynthesis	3.63303	3.3603	4.28109	1.41969e-07	3.25664e-07	6.93903e-08	1.77895e-07
PWY-6612	superpathway of tetrahydrofolate biosynthesis	3.55374	3.32138	4.20931	1.01503e-07	2.46773e-07	6.31042e-09	2.99423e-08
PWY-6121	5-aminoimidazole ribonucleotide biosynthesis I	3.77704	3.53361	4.46242	5.12162e-08	1.42486e-07	8.68578e-08	2.06627e-07
SALVADEHYPOX-PWY	adenosine nucleotides degradation II	3.94194	3.66654	4.56576	3.66581e-08	1.09973e-07	4.60239e-09	2.26157e-08
PWY-5686	UMP biosynthesis	3.61802	3.349	4.28993	8.4494e-08	2.12253e-07	6.3271e-08	1.69142e-07
PWY-6125	superpathway of guanosine nucleotides de novo biosynthesis II	3.53647	3.25853	4.20642	1.08449e-07	2.60616e-07	9.1162e-08	2.12386e-07
PWY-2942	L-lysine biosynthesis III	3.72405	3.44745	4.39793	6.43697e-08	1.7022e-07	7.25044e-08	1.82194e-07
BRANCHED-CHAIN-AA-SYN-PWY	superpathway of branched amino acid biosynthesis	3.89478	3.60039	4.55884	1.94443e-08	6.50982e-08	4.59532e-08	1.45227e-07
PWY-5103	L-isoleucine biosynthesis III	3.82795	3.55145	4.515	2.43616e-08	7.80585e-08	5.18704e-08	1.53509e-07
1CMET2-PWY	N10-formyl-tetrahydrofolate biosynthesis	3.63506	3.35691	4.2859	1.4112e-07	3.24004e-07	7.84842e-08	1.91722e-07
PWY-7211	superpathway of pyrimidine deoxyribonucleotides de novo biosynthesis	3.55467	3.26161	4.25001	7.71158e-08	1.96985e-07	6.57913e-08	1.72793e-07
PWY-5097	L-lysine biosynthesis VI	3.69245	3.40256	4.3772	4.0386e-08	1.18763e-07	5.51054e-08	1.57987e-07
PWY-7184	pyrimidine deoxyribonucleotides de novo biosynthesis I	3.52577	3.22518	4.21819	9.92546e-08	2.42243e-07	7.4044e-08	1.849e-07
COMPLETE-ARO-PWY	superpathway of aromatic amino acid biosynthesis	3.80523	3.46853	4.40956	1.06904e-07	2.57657e-07	4.78519e-08	1.48466e-07
ARO-PWY	chorismate biosynthesis I	3.72417	3.40636	4.34382	9.1242e-08	2.26178e-07	4.80512e-08	1.4901e-07
PWY-6163	chorismate biosynthesis from 3-dehydroquinate	3.64221	3.3537	4.30249	7.04315e-08	1.83001e-07	5.48108e-08	1.57442e-07
DAPLYSINESYN-PWY	L-lysine biosynthesis I	3.66187	3.35977	4.34219	3.92858e-08	1.16224e-07	4.77162e-08	1.48569e-07
TCA-GLYOX-BYPASS	superpathway of glyoxylate bypass and TCA	3.74056	3.49656	4.45398	1.2695e-07	2.97011e-07	6.1727e-08	1.67156e-07
PWY-6628	superpathway of L-phenylalanine biosynthesis	3.58438	3.31366	4.2851	1.58329e-07	3.56746e-07	1.4661e-07	3.10471e-07
PWY-3001	superpathway of L-isoleucine biosynthesis I	3.80279	3.47636	4.46693	1.91853e-08	6.43958e-08	4.58165e-08	1.45459e-07
TCA	TCA cycle I (prokaryotic)	3.96552	3.66818	4.68374	4.29314e-08	1.24655e-07	4.28024e-08	1.40822e-07
PWY-3781	aerobic respiration I (cytochrome c)	4.86637	4.62001	5.66793	1.60751e-08	5.60613e-08	4.72321e-08	1.47944e-07
PHOSLIPSYN-PWY	superpathway of phospholipid biosynthesis I (bacteria)	3.83372	3.50397	4.48447	1.70981e-08	5.88099e-08	3.51999e-08	1.26646e-07
PWY4FS-8	phosphatidylglycerol biosynthesis II (non-plastidic)	3.60774	3.29773	4.35035	3.15511e-07	6.55015e-07	6.67196e-07	1.22081e-06
PWY4FS-7	phosphatidylglycerol biosynthesis I (plastidic)	3.60702	3.29753	4.34927	3.16021e-07	6.55955e-07	6.67815e-07	1.22138e-06
THRESYN-PWY	superpathway of L-threonine biosynthesis	3.72006	3.34987	4.37978	1.93059e-08	6.47148e-08	4.78814e-08	1.47803e-07
REDCITCYC	TCA cycle VIII (helicobacter)	3.71838	3.53006	4.53896	1.6966e-08	5.84154e-08	1.11811e-08	4.94071e-08
PWY-7254	TCA cycle VII (acetate-producers)	3.7842	3.45464	4.51218	1.97073e-08	6.58356e-08	3.70989e-08	1.30435e-07
PWY-5667	CDP-diacylglycerol biosynthesis I	3.89761	3.62094	4.67438	3.1014e-09	1.32813e-08	1.67221e-08	7.09702e-08
PWY0-1319	CDP-diacylglycerol biosynthesis II	3.89857	3.62129	4.67279	3.12382e-09	1.33635e-08	1.67513e-08	7.10731e-08
PWY-7400	L-arginine biosynthesis IV (archaebacteria)	3.47255	3.17695	4.24783	4.13858e-09	1.67739e-08	3.2593e-09	1.6865e-08
ARGSYN-PWY	L-arginine biosynthesis I (via L-ornithine)	3.47613	3.18228	4.25574	4.01339e-09	1.63569e-08	3.18631e-09	1.65618e-08
SULFATE-CYS-PWY	superpathway of sulfate assimilation and cysteine biosynthesis	3.65114	3.36041	4.48844	5.90606e-09	2.25699e-08	3.51799e-08	1.2635e-07
GLUTORN-PWY	L-ornithine biosynthesis	3.56684	3.28596	4.37226	2.26063e-09	1.01506e-08	2.65295e-08	1.03389e-07
FAO-PWY	fatty acid &beta;-oxidation I	3.9584	3.60502	4.80115	6.17511e-09	2.34601e-08	2.7614e-08	1.05993e-07
PWY-6519	8-amino-7-oxononanoate biosynthesis I	3.37006	3.07516	4.35585	1.90721e-06	3.40562e-06	8.62708e-06	1.39959e-05
ARGSYNBSUB-PWY	L-arginine biosynthesis II (acetyl cycle)	3.4351	3.23192	4.37351	1.02892e-09	5.0465e-09	2.41803e-09	1.3303e-08
SER-GLYSYN-PWY	superpathway of L-serine and glycine biosynthesis I	3.79054	3.43513	4.66587	1.66654e-09	7.752e-09	2.83372e-08	1.08651e-07
PWY-7111	pyruvate fermentation to isobutanol (engineered)	4.5589	4.30046	5.54127	6.93202e-11	4.53773e-10	4.95973e-09	2.41576e-08
FASYN-INITIAL-PWY	superpathway of fatty acid biosynthesis initiation (E. coli)	3.65194	3.26093	4.6716	1.02243e-07	2.48253e-07	5.7338e-07	1.05835e-06
PWY-5973	cis-vaccenate biosynthesis	4.00213	3.63413	4.94322	2.98294e-10	1.66813e-09	2.18165e-08	8.85025e-08
SO4ASSIM-PWY	sulfate reduction I (assimilatory)	3.58463	3.13602	4.58555	2.47071e-09	1.10031e-08	2.55935e-08	1.00073e-07
FASYN-ELONG-PWY	fatty acid elongation -- saturated	3.95234	3.54657	5.01161	3.21766e-10	1.78109e-09	2.31889e-08	9.33792e-08
PWY-5989	stearate biosynthesis II (bacteria and plants)	3.69686	3.36378	4.87818	4.3611e-09	1.75095e-08	1.89864e-07	3.87588e-07
PWY-7663	gondoate biosynthesis (anaerobic)	4.08438	3.65437	5.21947	3.37525e-10	1.85314e-09	2.91737e-08	1.09864e-07
PWY0-862	(5Z)-dodec-5-enoate biosynthesis	3.67439	3.30037	4.864	4.88864e-09	1.92253e-08	2.83888e-07	5.52152e-07
PWY-7664	oleate biosynthesis IV (anaerobic)	3.73605	3.37492	4.94061	3.38955e-09	1.43106e-08	1.87762e-07	3.83969e-07
PWY-6282	palmitoleate biosynthesis I (from (5Z)-dodec-5-enoate)	3.69466	3.32991	4.90534	3.83164e-09	1.57806e-08	2.41424e-07	4.77773e-07
PWYG-321	mycolate biosynthesis	3.80962	3.44807	5.10776	3.14147e-09	1.34638e-08	1.99111e-07	4.03707e-07
PWY-7094	fatty acid salvage	3.40847	3.10809	4.90137	1.12445e-12	1.15656e-11	2.83062e-11	2.28262e-10
PWY-5154	L-arginine biosynthesis III (via N-acetyl-L-citrulline)	3.52016	3.21379	4.16474	4.76481e-08	1.34804e-07	4.1861e-08	1.40072e-07
PWY-5345	superpathway of L-methionine biosynthesis (by sulfhydrylation)	3.50485	3.19844	4.1668	3.18888e-07	6.61371e-07	2.30275e-07	4.57998e-07
GLYOXYLATE-BYPASS	glyoxylate cycle	3.51786	3.29251	4.13639	9.27316e-07	1.74772e-06	2.42275e-07	4.79124e-07
HISTSYN-PWY	L-histidine biosynthesis	3.51936	3.21834	4.11863	3.53526e-07	7.24018e-07	8.80025e-08	2.06754e-07
RIBOSYN2-PWY	flavin biosynthesis I (bacteria and plants)	3.49216	3.20999	4.13147	1.13492e-07	2.70618e-07	5.44054e-08	1.56862e-07
PWY0-1586	peptidoglycan maturation (meso-diaminopimelate containing)	3.54276	3.36702	3.87247	0.00417587	0.00569985	0.000135714	0.000200813
HEMESYN2-PWY	heme biosynthesis II (anaerobic)	3.40406	3.06578	4.21124	5.4008e-09	2.09132e-08	3.95922e-08	1.34456e-07
UDPNAGSYN-PWY	UDP-N-acetyl-D-glucosamine biosynthesis I	3.50051	3.20605	4.09783	2.31624e-07	4.96614e-07	1.02212e-07	2.30906e-07
PWY-6387	UDP-N-acetylmuramoyl-pentapeptide biosynthesis I (meso-diaminopimelate containing)	3.50525	3.23378	4.03501	1.00516e-06	1.88209e-06	1.51355e-07	3.1661e-07
PWY-6630	superpathway of L-tyrosine biosynthesis	3.46635	3.25902	4.04484	1.41071e-06	2.57028e-06	4.99154e-07	9.2803e-07
PWY0-166	superpathway of pyrimidine deoxyribonucleotides de novo biosynthesis (E. coli)	3.44596	3.15249	4.09477	1.74674e-07	3.87622e-07	8.04818e-08	1.94858e-07
PEPTIDOGLYCANSYN-PWY	peptidoglycan biosynthesis I (meso-diaminopimelate containing)	3.48657	3.21157	4.03074	7.84311e-07	1.49522e-06	1.34494e-07	2.86576e-07
PWY-6385	peptidoglycan biosynthesis III (mycobacteria)	3.45852	3.19293	4.03167	5.29554e-07	1.03649e-06	1.10879e-07	2.45326e-07
PANTO-PWY	phosphopantothenate biosynthesis I	3.40401	3.13195	4.11161	1.06868e-07	2.57337e-07	5.72464e-08	1.60792e-07
BIOTIN-BIOSYNTHESIS-PWY	biotin biosynthesis I	3.27844	3.01513	4.21386	1.25017e-06	2.30237e-06	4.40434e-06	7.30387e-06
OANTIGEN-PWY	O-antigen building blocks biosynthesis (E. coli)	3.48865	3.27053	3.90581	2.23363e-05	3.67714e-05	4.80554e-07	8.95561e-07
PWY-6608	guanosine nucleotides degradation III	3.27004	2.92833	4.21532	7.82965e-09	2.9098e-08	3.43184e-09	1.76287e-08
PWY-6386	UDP-N-acetylmuramoyl-pentapeptide biosynthesis II (lysine-containing)	3.38827	3.19466	4.03773	6.97967e-08	1.81687e-07	8.25835e-09	3.79133e-08
COA-PWY	coenzyme A biosynthesis I	3.45059	3.16442	4.01709	4.51901e-07	8.98232e-07	9.32884e-08	2.15829e-07
PWY-6123	inosine-5'-phosphate biosynthesis I	3.41451	3.13506	4.05697	1.77902e-07	3.93728e-07	8.85667e-08	2.0791e-07
PWY-7234	inosine-5'-phosphate biosynthesis III	3.41043	3.13046	4.05579	1.7512e-07	3.88495e-07	8.74501e-08	2.0584e-07
POLYISOPRENSYN-PWY	polyisoprenoid biosynthesis (E. coli)	3.38412	3.09577	4.07387	5.44916e-08	1.49538e-07	5.9612e-08	1.64075e-07
GLYCOLYSIS-TCA-GLYOX-BYPASS	superpathway of glycolysis, pyruvate dehydrogenase, TCA, and glyoxylate bypass	3.50865	3.38199	3.78086	0.00246326	0.00345327	0.000189668	0.000276227
PWY-7242	D-fructuronate degradation	3.3643	3.20857	3.91586	0.00125149	0.00181696	0.000249833	0.000360821
P4-PWY	superpathway of L-lysine, L-threonine and L-methionine biosynthesis I	3.44857	3.21687	3.89124	1.82256e-06	3.25838e-06	5.39188e-07	9.98214e-07
PWY-5913	TCA cycle VI (obligate autotrophs)	3.39045	3.10963	3.99057	1.03462e-06	1.93338e-06	1.20809e-06	2.11671e-06
FERMENTATION-PWY	mixed acid fermentation	3.41548	3.11029	4.0292	4.02738e-05	6.55002e-05	1.8347e-05	2.89338e-05
PWY-5189	tetrapyrrole biosynthesis II (from glycine)	3.36937	3.04386	4.06227	7.19368e-08	1.86126e-07	5.32265e-08	1.55613e-07
HSERMETANA-PWY	L-methionine biosynthesis III	3.42903	3.20579	3.85528	0.000204145	0.000313431	1.42956e-05	2.27387e-05
PWY-7197	pyrimidine deoxyribonucleotide phosphorylation	3.40488	3.11826	4.00609	3.75085e-07	7.62026e-07	8.82194e-08	2.07235e-07
NONMEVIPP-PWY	methylerythritol phosphate pathway I	3.37236	3.08263	4.0142	1.56415e-07	3.53047e-07	7.03184e-08	1.79422e-07
PWY-7560	methylerythritol phosphate pathway II	3.37309	3.08241	4.01448	1.59157e-07	3.58288e-07	7.04064e-08	1.79512e-07
PANTOSYN-PWY	pantothenate and coenzyme A biosynthesis I	3.33359	3.04155	4.04283	7.46819e-08	1.91885e-07	5.65999e-08	1.59975e-07
TRNA-CHARGING-PWY	tRNA charging	3.33974	3.0654	3.95593	1.25312e-06	2.30545e-06	5.36342e-07	9.9479e-07
PWY-6708	ubiquinol-8 biosynthesis (prokaryotic)	3.33672	2.93329	4.0388	5.44497e-08	1.49409e-07	6.83001e-08	1.75892e-07
PWY-5856	ubiquinol-9 biosynthesis (prokaryotic)	3.33501	2.93302	4.03818	5.446e-08	1.49419e-07	6.83939e-08	1.75811e-07
PWY-5855	ubiquinol-7 biosynthesis (prokaryotic)	3.33537	2.9335	4.03822	5.49577e-08	1.50547e-07	6.80304e-08	1.75367e-07
PWY-5857	ubiquinol-10 biosynthesis (prokaryotic)	3.33529	2.93322	4.03827	5.51583e-08	1.50842e-07	6.85898e-08	1.76211e-07
PWY0-781	aspartate superpathway	3.35857	3.15301	3.82276	3.42332e-06	5.91688e-06	1.49848e-06	2.58902e-06
PWY0-1061	superpathway of L-alanine biosynthesis	3.46173	3.18074	3.81662	0.0035187	0.00484534	0.000564688	0.000786168
PWY-5188	tetrapyrrole biosynthesis I (from glutamate)	3.31783	3.05048	3.99875	2.74949e-06	4.79702e-06	1.137e-06	2.00213e-06
PYRIDNUCSAL-PWY	NAD salvage pathway I	3.26515	2.91154	4.02112	1.23151e-08	4.43272e-08	5.33169e-08	1.55483e-07
PROTOCATECHUATE-ORTHO-CLEAVAGE-PWY	protocatechuate degradation II (ortho-cleavage pathway)	3.06107	2.73958	4.15382	1.27117e-09	6.09398e-09	3.2314e-08	1.16168e-07
PWY-7323	superpathway of GDP-mannose-derived O-antigen building blocks biosynthesis	3.30933	3.16434	3.74062	0.000341875	0.000515691	4.39154e-05	6.74677e-05
PWY-6897	thiamin salvage II	3.32186	2.99153	3.92285	1.00585e-07	2.44844e-07	4.83222e-08	1.47856e-07
PWY-5121	superpathway of geranylgeranyl diphosphate biosynthesis II (via MEP)	3.23938	3.05596	3.92563	2.1411e-07	4.63098e-07	5.56341e-08	1.58368e-07
GLYCOLYSIS-E-D	superpathway of glycolysis and Entner-Doudoroff	3.39314	3.25238	3.65967	0.00317738	0.00439073	0.000189748	0.000276777
UBISYN-PWY	superpathway of ubiquinol-8 biosynthesis (prokaryotic)	3.24399	2.83556	4.01279	2.13216e-08	7.00883e-08	6.19037e-08	1.66622e-07
PYRIDNUCSYN-PWY	NAD biosynthesis I (from aspartate)	3.0973	2.87731	4.00163	1.59262e-09	7.44384e-09	2.9543e-09	1.55566e-08
PWY-6703	preQ0 biosynthesis	3.07298	2.76302	4.08059	3.22178e-08	9.87845e-08	2.87429e-07	5.5852e-07
HISDEG-PWY	L-histidine degradation I	3.00049	2.423	4.19727	1.90546e-10	1.12187e-09	4.08849e-08	1.37374e-07
PWY-6700	queuosine biosynthesis	3.21148	2.84039	3.9059	1.78477e-08	6.08033e-08	3.82265e-08	1.30148e-07
LEU-DEG2-PWY	L-leucine degradation I	2.80469	2.36284	4.15189	1.85723e-11	1.39248e-10	3.99317e-09	1.99462e-08
HEME-BIOSYNTHESIS-II	heme biosynthesis I (aerobic)	3.00982	2.64972	3.91568	4.91271e-10	2.5739e-09	1.20762e-08	5.34466e-08
COLANSYN-PWY	colanic acid building blocks biosynthesis	3.17609	2.94905	3.69447	8.15017e-06	1.37168e-05	3.13781e-06	5.26449e-06
PWY-5918	superpathay of heme biosynthesis from glutamate	3.14749	2.8195	3.83301	1.76863e-06	3.17195e-06	1.15561e-06	2.03153e-06
PWY-5347	superpathway of L-methionine biosynthesis (transsulfuration)	3.15079	3.04688	3.49831	0.00190017	0.00270244	0.000455429	0.000638577
GLYCOCAT-PWY	glycogen degradation I (bacterial)	3.19504	2.98241	3.6824	5.82074e-05	9.36322e-05	1.57727e-05	2.50053e-05
MET-SAM-PWY	superpathway of S-adenosyl-L-methionine biosynthesis	3.14722	3.02572	3.42422	0.0234563	0.0297468	0.00281832	0.00374701
PWY-6737	starch degradation V	3.14899	2.91056	3.69633	0.000228051	0.000348541	5.43134e-05	8.29779e-05
PWY0-1261	anhydromuropeptides recycling	3.19701	3.31148	2.99977	0.00973425	0.0127572	0.00829718	0.0107136
PWY-6353	purine nucleotides degradation II (aerobic)	3.18841	3.02835	3.47861	0.00608449	0.00815492	0.000469567	0.000657978
PWY-5022	4-aminobutanoate degradation V	2.885	2.55599	3.90964	5.04413e-09	1.97473e-08	6.6111e-08	1.72095e-07
DENOVOPURINE2-PWY	superpathway of purine nucleotides de novo biosynthesis II	3.13851	2.94948	3.64222	0.00906794	0.0119216	0.00106774	0.00145336
PWY-1269	CMP-3-deoxy-D-manno-octulosonate biosynthesis I	2.98104	2.57213	3.91404	1.88637e-07	4.14587e-07	1.69193e-06	2.91046e-06
PWY-7237	myo-, chiro- and scillo-inositol degradation	2.21637	1.63056	4.36228	1.21891e-09	5.84943e-09	1.23951e-07	2.71366e-07
PRPP-PWY	superpathway of histidine, purine, and pyrimidine biosynthesis	3.03806	2.87913	3.64388	0.000772296	0.00113872	0.000348555	0.000495543
GLYCOGENSYNTH-PWY	glycogen biosynthesis I (from ADP-D-Glucose)	3.09688	2.77403	3.59181	7.6464e-06	1.28908e-05	1.54091e-07	3.2291e-07
PWY0-845	superpathway of pyridoxal 5'-phosphate biosynthesis and salvage	2.8794	2.59859	3.83195	4.61165e-08	1.31634e-07	4.24103e-08	1.35686e-07
ASPASN-PWY	superpathway of L-aspartate and L-asparagine biosynthesis	2.838	2.6311	3.80329	1.21733e-08	4.33318e-08	5.53508e-08	1.56951e-07
NAGLIPASYN-PWY	lipid IVA biosynthesis	2.88162	2.4921	3.83193	1.92053e-07	4.20999e-07	1.4857e-06	2.57238e-06
PWY-7328	superpathway of UDP-glucose-derived O-antigen building blocks biosynthesis	2.88504	2.52674	3.72473	5.58612e-07	1.09104e-06	2.34017e-06	3.96787e-06
COBALSYN-PWY	adenosylcobalamin salvage from cobinamide I	2.80217	2.50236	3.7755	1.50309e-10	9.06438e-10	7.28495e-10	4.33228e-09
TYRFUMCAT-PWY	L-tyrosine degradation I	2.75677	2.35248	3.75533	2.52431e-08	8.05765e-08	3.13924e-07	6.05781e-07
PYRIDOXSYN-PWY	pyridoxal 5'-phosphate biosynthesis I	2.5801	2.29248	3.87904	8.09223e-10	4.06301e-09	2.47974e-08	9.66178e-08
GLUCOSE1PMETAB-PWY	glucose and glucose-1-phosphate degradation	2.94203	2.57421	3.56725	0.000511943	0.000764323	5.83181e-05	8.892e-05
PWY-621	sucrose degradation III (sucrose invertase)	3.02787	2.56476	3.55007	7.16281e-05	0.000114456	1.09303e-05	1.75807e-05
PWY-7187	pyrimidine deoxyribonucleotides de novo biosynthesis II	2.87983	2.7032	3.42091	0.00649021	0.00867757	0.000928827	0.00127074
P108-PWY	pyruvate fermentation to propanoate I	2.83119	2.66202	3.29307	4.22642e-05	6.84978e-05	1.36921e-05	2.17667e-05
PWY-5384	sucrose degradation IV (sucrose phosphorylase)	2.96262	2.56449	3.41207	0.00165513	0.00237453	0.000149911	0.000221371
PWY-6467	Kdo transfer to lipid IVA III (Chlamydia)	2.44465	1.83703	3.82844	4.21823e-10	2.2507e-09	7.4292e-08	1.86796e-07
PWY-6269	adenosylcobalamin salvage from cobinamide II	2.66937	2.4143	3.52849	4.43301e-08	1.2727e-07	5.89308e-08	1.62676e-07
PWY-5509	adenosylcobalamin biosynthesis from cobyrinate a,c-diamide I	2.64362	2.37642	3.52888	2.53465e-08	8.07799e-08	4.39441e-08	1.38367e-07
PWY-5920	superpathway of heme biosynthesis from glycine	2.5474	2.27949	3.56382	6.54209e-11	4.28424e-10	4.67666e-09	2.27186e-08
PWY-7431	aromatic biogenic amine degradation (bacteria)	2.70284	2.57917	3.07977	0.0263626	0.0332598	0.00666383	0.0086534
PWY-7376	cob(II)yrinate a,c-diamide biosynthesis II (late cobalt incorporation)	2.23902	1.85039	3.67102	2.99646e-11	2.14253e-10	7.06981e-10	4.14123e-09
GLUCUROCAT-PWY	superpathway of &beta;-D-glucuronide and D-glucuronate degradation	2.66319	2.80827	2.41501	0.0388267	0.0482005	0.0134256	0.0170771
ANAEROFRUCAT-PWY	homolactic fermentation	2.5652	2.82125	2.19718	7.31538e-06	1.23383e-05	2.55466e-09	1.28682e-08
PWY0-1533	methylphosphonate degradation I	2.36684	2.07425	3.57492	1.50769e-07	3.42543e-07	1.03683e-06	1.83588e-06
PPGPPMET-PWY	ppGpp biosynthesis	2.2917	1.71553	3.68626	5.58901e-08	1.52436e-07	7.28509e-07	1.32158e-06
P124-PWY	Bifidobacterium shunt	2.56278	2.82421	2.19212	0.000614759	0.000911709	8.78071e-05	0.000131458
PWY-6609	adenine and adenosine salvage III	2.62733	2.48013	2.88867	0.0378155	0.0469505	0.00521914	0.00682376
AST-PWY	L-arginine degradation II (AST pathway)	2.17578	1.86267	3.42189	5.21477e-08	1.44228e-07	7.83542e-08	1.93187e-07
PWY-6507	4-deoxy-L-threo-hex-4-enopyranuronate degradation	2.34374	2.10317	3.02308	0.000577313	0.0008584	0.00018359	0.000268603
PWY-4984	urea cycle	2.39224	2.1675	3.02381	0.0002002	0.000307761	6.34653e-05	9.63602e-05
P221-PWY	octane oxidation	1.63907	1.06507	3.73844	1.0551e-10	6.60824e-10	1.13868e-08	5.07115e-08
PWY-6151	S-adenosyl-L-methionine cycle I	2.37446	2.11122	3.13646	0.000159059	0.000247156	0.000516417	0.000721839
PWY0-1241	ADP-L-glycero-&beta;-D-manno-heptose biosynthesis	2.13698	1.69586	3.35909	2.12134e-06	3.76071e-06	4.42542e-06	7.34035e-06
PWY0-1479	tRNA processing	2.49227	2.80655	1.04453	3.4826e-12	3.02967e-11	7.98767e-14	8.37296e-13
PWY-5747	2-methylcitrate cycle II	2.24143	1.65691	3.20555	6.21934e-07	1.20456e-06	7.60081e-07	1.3766e-06
PWY-5181	toluene degradation III (aerobic) (via p-cresol)	1.8557	1.60454	3.36345	4.35938e-09	1.74743e-08	5.18288e-07	9.57967e-07
P125-PWY	superpathway of (R,R)-butanediol biosynthesis	0.633938	-0.636344	3.89874	3.81704e-13	4.44103e-12	9.389e-10	5.47951e-09
ARGORNPROST-PWY	arginine, ornithine and proline interconversion	1.25505	0.896933	3.58575	4.58185e-10	2.42827e-09	1.73266e-07	3.57796e-07
ORNDEG-PWY	superpathway of ornithine degradation	2.142	1.72058	3.18356	0.0238444	0.030172	0.000237044	0.000343268
THISYN-PWY	superpathway of thiamin diphosphate biosynthesis I	2.16332	2.69772	0.65303	2.67917e-13	3.12627e-12	3.92542e-17	4.2384e-15
PWY-6317	galactose degradation I (Leloir pathway)	2.20758	2.63125	-0.232813	3.14411e-11	2.22133e-10	6.4432e-11	4.57862e-10
PWY-5028	L-histidine degradation II	1.81588	1.61963	2.75203	0.000256196	0.000390056	2.2595e-05	3.54184e-05
PWY-6629	superpathway of L-tryptophan biosynthesis	1.65539	2.66498	-1.1493	1.11926e-06	1.83872e-06	5.63279e-16	1.08365e-14
P562-PWY	myo-inositol degradation I	1.35151	0.830724	3.15659	6.23486e-09	2.37775e-08	1.59245e-07	3.33285e-07
PWY0-42	2-methylcitrate cycle I	2.00132	1.64774	2.52139	0.0118509	0.0154041	0.000406041	0.000573679
PWY-6895	superpathway of thiamin diphosphate biosynthesis II	1.8193	2.58197	-0.357549	1.00199e-16	2.62874e-15	1.0647e-16	6.45271e-15
PWY-5676	acetyl-CoA fermentation to butanoate II	2.03394	1.7354	2.36995	0.00784098	0.0103807	0.000633999	0.000878467
P161-PWY	acetylene degradation	1.68199	2.4029	-0.883096	2.59001e-17	9.78114e-16	3.80591e-16	8.90724e-15
P122-PWY	heterolactic fermentation	1.48511	2.26585	0.576699	1.60967e-14	2.42666e-13	1.46526e-13	1.50358e-12
ARG+POLYAMINE-SYN	superpathway of arginine and polyamine biosynthesis	1.58266	2.28276	0.158066	1.05608e-14	1.67122e-13	2.77852e-15	3.45492e-14
PWY-5417	catechol degradation III (ortho-cleavage pathway)	0.678378	0.284291	3.03672	2.07481e-10	1.20589e-09	2.54365e-07	5.00954e-07
PWY-5431	aromatic compounds degradation via &beta;-ketoadipate	0.681414	0.286001	3.03592	2.07628e-10	1.20707e-09	2.55881e-07	5.03486e-07
PWY-5705	allantoin degradation to glyoxylate III	1.7746	1.49178	2.5382	0.00550508	0.00742169	0.000869743	0.00119238
CATECHOL-ORTHO-CLEAVAGE-PWY	catechol degradation to &beta;-ketoadipate	0.497929	0.0395065	2.98474	1.05942e-10	6.61732e-10	8.60383e-08	2.06604e-07
PWY0-1415	superpathway of heme biosynthesis from uroporphyrinogen-III	1.5296	2.14081	-0.244852	6.89305e-10	3.48542e-09	7.583e-11	5.16487e-10
PWY-6185	4-methylcatechol degradation (ortho cleavage)	0.65237	0.365362	2.8851	6.13462e-11	4.05505e-10	1.93865e-07	3.94814e-07
PWY-6182	superpathway of salicylate degradation	0.582144	0.208503	2.90349	4.30212e-11	2.95905e-10	1.94625e-07	3.96083e-07
PWY-5838	superpathway of menaquinol-8 biosynthesis I	1.37238	1.94911	-0.919826	3.64174e-12	3.16114e-11	6.69119e-11	4.70262e-10
SUCSYN-PWY	sucrose biosynthesis I (from photosynthesis)	1.52152	1.89463	-0.520263	1.20722e-07	2.82621e-07	2.4614e-09	1.28317e-08
PWY-6396	superpathway of 2,3-butanediol biosynthesis	0.642134	0.16658	2.70365	7.91253e-11	5.07723e-10	7.57147e-09	3.47348e-08
PWY-5899	superpathway of menaquinol-13 biosynthesis	1.3055	1.89383	-1.03837	2.58357e-12	2.36486e-11	6.63098e-11	4.67432e-10
PWY-5897	superpathway of menaquinol-11 biosynthesis	1.30593	1.89425	-1.04094	2.62268e-12	2.39401e-11	6.67812e-11	4.69474e-10
PWY-5898	superpathway of menaquinol-12 biosynthesis	1.30536	1.89284	-1.04117	2.65e-12	2.41353e-11	6.68822e-11	4.70374e-10
PWY0-321	phenylacetate degradation I (aerobic)	1.12022	1.90813	-0.323335	6.9913e-14	9.16893e-13	3.35422e-14	3.68103e-13
RHAMCAT-PWY	L-rhamnose degradation I	1.36197	1.93404	-1.61336	5.93177e-12	4.84796e-11	5.95903e-11	4.35999e-10
HEXITOLDEGSUPER-PWY	superpathway of hexitol degradation (bacteria)	0.955771	2.02359	-1.52955	1.05395e-16	2.41516e-15	5.71504e-16	1.08117e-14
POLYAMINSYN3-PWY	superpathway of polyamine biosynthesis II	1.25012	1.99117	-0.791642	2.44994e-14	3.54568e-13	5.0268e-14	5.4231e-13
PWY-5840	superpathway of menaquinol-7 biosynthesis	1.1833	1.80235	-1.03608	3.95157e-12	3.38476e-11	9.70188e-11	6.4119e-10
P441-PWY	superpathway of N-acetylneuraminate degradation	0.83284	1.89198	-1.37883	3.71158e-17	1.10058e-15	9.845e-16	1.49952e-14
P461-PWY	hexitol fermentation to lactate, formate, ethanol and acetate	0.876379	1.80759	-1.65692	3.35197e-16	7.19661e-15	5.16556e-17	4.96618e-15
PWY0-1298	superpathway of pyrimidine deoxyribonucleosides degradation	0.953475	1.8915	-0.550604	3.28963e-15	5.7631e-14	3.99306e-15	4.79298e-14
PWY-7332	superpathway of UDP-N-acetylglucosamine-derived O-antigen building blocks biosynthesis	-0.731941	-2.98197	2.90681	2.18984e-08	4.42545e-08	6.3168e-11	4.5187e-10
3-HYDROXYPHENYLACETATE-DEGRADATION-PWY	4-hydroxyphenylacetate degradation	0.200772	-0.141258	2.5283	0.000192027	0.000294822	5.07824e-06	8.37873e-06
KDO-NAGLIPASYN-PWY	superpathway of (Kdo)2-lipid A biosynthesis	1.01987	1.88852	-0.697829	1.42301e-12	1.11502e-11	1.38655e-16	6.95294e-15
P42-PWY	incomplete reductive TCA cycle	0.963813	1.40881	-0.162479	0.000104921	0.000165648	2.21783e-06	3.77024e-06
POLYAMSYN-PWY	superpathway of polyamine biosynthesis I	0.84089	1.77905	-0.795783	4.32249e-16	9.00827e-15	5.08693e-16	1.02396e-14
PWY-5505	L-glutamate and L-glutamine biosynthesis	1.26499	1.53807	-0.0172777	1.12819e-06	2.08061e-06	3.57781e-07	6.79003e-07
PWY-6892	thiazole biosynthesis I (E. coli)	0.704124	1.76097	-1.5693	5.14697e-16	9.40492e-15	6.09855e-16	1.11962e-14
PWY-5182	toluene degradation II (aerobic) (via 4-methylcatechol)	1.05449	1.78257	-0.93389	1.10011e-16	2.83213e-15	3.3264e-17	4.32407e-15
PWY-5180	toluene degradation I (aerobic) (via o-cresol)	1.05928	1.78333	-0.935099	1.13322e-16	2.87763e-15	3.29159e-17	4.31952e-15
PWY-5104	L-isoleucine biosynthesis IV	0.824057	1.31067	-0.122202	2.60032e-08	8.02487e-08	2.14185e-08	7.82589e-08
NAD-BIOSYNTHESIS-II	NAD salvage pathway II	0.565714	1.60298	-1.108	5.32674e-16	1.08904e-14	3.73298e-13	3.70435e-12
PWY-5861	superpathway of demethylmenaquinol-8 biosynthesis	0.986982	1.59511	-1.47672	1.72797e-12	1.68677e-11	6.36602e-11	4.55306e-10
GOLPDLCAT-PWY	superpathway of glycerol degradation to 1,3-propanediol	0.270444	1.69097	-2.63844	1.01161e-08	1.92295e-08	3.71911e-16	8.64184e-15
PWY-7315	dTDP-N-acetylthomosamine biosynthesis	0.375977	1.63892	-1.81051	1.22834e-17	5.54014e-16	2.62984e-16	7.83898e-15
P281-PWY	3-phenylpropanoate degradation	-0.342892	-1.1434	2.48892	1.37657e-09	6.47233e-09	4.08199e-08	1.29501e-07
PWY-6071	superpathway of phenylethylamine degradation	0.555159	1.58846	-1.21045	2.80865e-17	1.0186e-15	2.6347e-15	3.25123e-14
DHGLUCONATE-PYR-CAT-PWY	glucose degradation (oxidative)	0.0269956	-0.611813	2.26524	7.81258e-08	1.97316e-07	2.02667e-06	3.45867e-06
PWY-7007	methyl ketone biosynthesis	0.574202	1.36236	-1.91795	4.54602e-09	1.73202e-08	3.52347e-10	2.21533e-09
PWY-5100	pyruvate fermentation to acetate and lactate II	0.813494	1.1556	0.502439	0.0255388	0.0322626	0.000447433	0.000627669
DENITRIFICATION-PWY	nitrate reduction I (denitrification)	-0.620421	-1.19987	2.36392	2.40907e-08	7.47398e-08	8.01579e-07	1.44455e-06
PWY-5863	superpathway of phylloquinol biosynthesis	0.759492	1.35186	-1.77263	1.08441e-12	1.1234e-11	5.4283e-11	4.07003e-10
PWY-6383	mono-trans, poly-cis decaprenyl phosphate biosynthesis	0.515152	1.29071	-1.32268	3.48353e-09	1.43304e-08	5.61161e-10	3.4005e-09
ORNARGDEG-PWY	superpathway of L-arginine and L-ornithine degradation	0.132263	1.44933	-2.29833	7.20237e-16	1.07956e-14	1.11174e-15	1.61327e-14
ARGDEG-PWY	superpathway of L-arginine, putrescine, and 4-aminobutanoate degradation	0.133416	1.44988	-2.29908	2.05124e-15	2.68976e-14	1.11555e-15	1.61793e-14
PWY-6891	thiazole biosynthesis II (Bacillus)	0.118293	1.50188	-2.58422	4.41291e-19	5.17635e-17	2.7548e-16	7.87391e-15
PWY0-1277	3-phenylpropanoate and 3-(3-hydroxyphenyl)propanoate degradation	0.470815	1.32485	-2.3003	1.21837e-07	2.16444e-07	9.07637e-16	1.42047e-14
PWY-5415	catechol degradation I (meta-cleavage pathway)	0.551103	1.40005	-1.95275	1.41202e-14	2.10786e-13	2.92642e-16	8.2089e-15
PWY-5837	1,4-dihydroxy-2-naphthoate biosynthesis I	0.653813	1.23835	-1.94797	7.472e-13	8.0977e-12	4.43795e-11	3.51417e-10
KETOGLUCONMET-PWY	ketogluconate metabolism	0.386497	0.660712	0.150212	0.00562313	0.00756528	0.00475991	0.006245
GLUCARDEG-PWY	D-glucarate degradation I	0.0528394	1.26152	-2.83491	1.89305e-14	1.98815e-13	2.85225e-16	8.00618e-15
PWY0-1338	polymyxin resistance	0.300598	1.17253	-3.28681	1.15736e-12	7.83173e-12	2.21401e-13	2.23838e-12
GALACTARDEG-PWY	D-galactarate degradation I	0.00583773	1.24149	-2.84107	7.92225e-15	8.8732e-14	2.95685e-16	8.0966e-15
GLUCARGALACTSUPER-PWY	superpathway of D-glucarate and D-galactarate degradation	0.00340289	1.24065	-2.83741	8.02073e-14	5.92511e-13	2.95994e-16	8.08109e-15
ECASYN-PWY	enterobacterial common antigen biosynthesis	-0.202464	1.16385	-2.90463	6.0184e-14	4.52305e-13	2.71316e-16	7.85241e-15
METHGLYUT-PWY	superpathway of methylglyoxal degradation	-0.451306	1.07175	-3.17906	7.61061e-09	1.43061e-08	1.37381e-15	1.88572e-14
GLYCOL-GLYOXDEG-PWY	superpathway of glycol metabolism and degradation	-0.56028	1.07375	-3.36094	5.23803e-08	9.09843e-08	3.82375e-16	8.82003e-15
HCAMHPDEG-PWY	3-phenylpropanoate and 3-(3-hydroxyphenyl)propanoate degradation to 2-oxopent-4-enoate	0.0212014	0.939296	-3.03924	5.59474e-08	1.00256e-07	2.75467e-15	3.39228e-14
PWY-6690	cinnamate and 3-hydroxycinnamate degradation to 2-oxopent-4-enoate	0.0214297	0.94021	-3.02832	6.85866e-08	1.21915e-07	2.91393e-15	3.5703e-14
GLCMANNANAUT-PWY	superpathway of N-acetylglucosamine, N-acetylmannosamine and N-acetylneuraminate degradation	-0.367445	0.961106	-2.66263	5.87259e-16	9.48454e-15	2.3124e-15	2.90516e-14
PWY0-41	allantoin degradation IV (anaerobic)	-0.507312	0.971798	-3.05534	5.76111e-08	1.08155e-07	1.22479e-15	1.74798e-14
FUC-RHAMCAT-PWY	superpathway of fucose and rhamnose degradation	-0.381481	0.964173	-2.96302	2.87751e-08	5.57575e-08	4.66602e-16	9.63448e-15
PWY-5941	glycogen degradation II (eukaryotic)	-1.5631	-2.55365	1.98935	8.21907e-14	1.06711e-12	2.40924e-11	1.9446e-10
PWY-7347	sucrose biosynthesis III	0.0929078	0.655721	-2.2285	6.6396e-08	1.71227e-07	5.4599e-09	2.60147e-08
ALL-CHORISMATE-PWY	superpathway of chorismate metabolism	-0.386264	0.235444	-0.739211	5.99943e-05	9.62893e-05	3.11957e-05	4.83571e-05
NADSYN-PWY	NAD biosynthesis II (from tryptophan)	-0.495128	0.28158	-1.86083	9.95446e-10	4.69202e-09	1.00492e-11	8.7716e-11
PWY-7090	UDP-2,3-diacetamido-2,3-dideoxy-&alpha;-D-mannuronate biosynthesis	-0.770413	-1.42069	1.41638	5.77209e-08	1.52074e-07	1.19965e-06	2.0956e-06
FUCCAT-PWY	fucose degradation	-0.825987	0.604144	-3.42418	2.89831e-08	4.97793e-08	1.51169e-15	2.02915e-14
PWY1G-0	mycothiol biosynthesis	-0.476521	0.292169	-2.63435	2.08201e-11	1.49896e-10	7.01033e-10	4.1786e-09
PWY-5420	catechol degradation II (meta-cleavage pathway)	-0.524225	0.323069	-2.31959	3.13116e-11	2.15054e-10	4.29371e-12	3.9803e-11
PWY-1622	formaldehyde assimilation I (serine pathway)	-0.461739	-0.349319	-1.0366	0.0109755	0.0143236	0.0430774	0.0521761
PWY-5651	L-tryptophan degradation to 2-amino-3-carboxymuconate semialdehyde	-1.11996	-0.297226	-2.51373	1.43406e-09	6.32022e-09	1.16074e-11	9.99707e-11
PWY-3661	glycine betaine degradation I	-0.557389	-1.06771	-0.337992	0.0269192	0.0339481	0.0265843	0.0329616
PWY-1861	formaldehyde assimilation II (RuMP Cycle)	-1.20847	-0.473176	-3.80054	3.26685e-06	5.3366e-06	1.25283e-07	2.7314e-07
PWY-6263	superpathway of menaquinol-8 biosynthesis II	-1.47091	-0.448676	-3.77391	1.99576e-06	3.55093e-06	3.28243e-06	5.49521e-06
PWY-5419	catechol degradation to 2-oxopent-4-enoate II	-0.851428	-0.177414	-2.2803	1.43429e-08	4.78314e-08	1.11241e-08	4.78035e-08
PWY-5896	superpathway of menaquinol-10 biosynthesis	-1.31744	-0.726809	-1.71192	0.000158375	0.000244865	0.000103947	0.000154251
PWY-5845	superpathway of menaquinol-9 biosynthesis	-1.31849	-0.723027	-1.70881	0.000162949	0.000251797	0.000103365	0.000153559
PWY-5850	superpathway of menaquinol-6 biosynthesis I	-1.31786	-0.72764	-1.70857	0.000168468	0.000260031	0.000107637	0.000159666
RUMP-PWY	formaldehyde oxidation I	-1.60662	-0.864269	-4.1788	3.20828e-06	5.31937e-06	1.51796e-07	3.1965e-07
P101-PWY	ectoine biosynthesis	-1.12863	-2.4543	0.139426	3.97057e-06	6.80285e-06	1.64366e-06	2.83124e-06
PWY-6728	methylaspartate cycle	-1.05182	-1.84942	-0.314632	0.0308748	0.0372941	1.21422e-05	1.94238e-05
P184-PWY	protocatechuate degradation I (meta-cleavage pathway)	-1.01846	-1.98182	-0.551766	0.00195063	0.00276457	0.00336686	0.0044535
PWY-5529	superpathway of bacteriochlorophyll a biosynthesis	-1.06319	-0.900667	-1.91694	0.00297294	0.00410269	0.0344071	0.0421288
PWY-5430	meta cleavage pathway of aromatic compounds	-1.26294	-0.737145	-2.37151	3.78571e-07	7.5922e-07	2.55762e-07	5.02429e-07
PWY-5531	chlorophyllide a biosynthesis II (anaerobic)	-1.16084	-0.981598	-2.07842	0.0019219	0.00272546	0.0250343	0.0311072
PWY-7159	chlorophyllide a biosynthesis III (aerobic, light independent)	-1.16667	-0.979483	-2.07776	0.00197791	0.00280006	0.0253333	0.0314662
PWY-5860	superpathway of demethylmenaquinol-6 biosynthesis I	-1.87552	-1.27655	-2.28481	0.000176665	0.000271826	0.000107053	0.000158417
PWY-5862	superpathway of demethylmenaquinol-9 biosynthesis	-1.87433	-1.27693	-2.28701	0.000177053	0.000272479	0.000109453	0.000161737
PWY-7295	L-arabinose degradation IV	-1.66335	-1.12731	-3.49518	7.43592e-05	0.000111519	6.55576e-06	1.06824e-05
PWY-5655	L-tryptophan degradation IX	-1.6014	-0.940817	-3.02392	6.02851e-06	9.56442e-06	1.80535e-10	1.15404e-09
PWY-6505	L-tryptophan degradation XII (Geobacillus)	-1.69753	-0.938843	-3.08279	1.78234e-05	2.71134e-05	3.08002e-09	1.54966e-08
PWY-7098	vanillin and vanillate degradation II	-2.07521	-2.7089	-0.504648	8.63628e-12	6.59946e-11	4.08728e-11	2.88814e-10
PWY-7003	glycerol degradation to butanol	-2.0221	-1.56564	-2.38148	0.0016804	0.0023871	0.00222124	0.00296705
CHLOROPHYLL-SYN	chlorophyllide a biosynthesis I (aerobic, light-dependent)	-1.67922	-1.49676	-2.59508	0.00216835	0.00303347	0.0287566	0.0355035
PWY-7097	vanillin and vanillate degradation I	-2.22563	-2.8724	-0.66991	7.67757e-12	5.9234e-11	4.23262e-11	2.94873e-10
PWY-6338	superpathway of vanillin and vanillate degradation	-2.22789	-2.87195	-0.666133	8.52506e-12	6.46632e-11	4.74526e-11	3.28077e-10
PWY-7371	1,4-dihydroxy-6-naphthoate biosynthesis II	-2.90113	-1.87774	-4.99949	7.45437e-06	1.25577e-05	9.6098e-06	1.54477e-05
PWY-7374	1,4-dihydroxy-6-naphthoate biosynthesis I	-2.91925	-1.88887	-5.03883	6.87575e-06	1.16093e-05	9.05882e-06	1.45855e-05
PWY-5304	superpathway of sulfur oxidation (Acidianus ambivalens)	-2.71475	-2.08425	-3.66796	0.0117402	0.0152256	0.00654418	0.00850918
PWY-5647	2-nitrobenzoate degradation I	-2.2406	-1.56856	-3.66179	4.00735e-06	6.48047e-06	1.86183e-09	9.87126e-09
PWY-5654	2-amino-3-carboxymuconate semialdehyde degradation to 2-oxopentenoate	-2.2408	-1.5573	-3.62592	5.75869e-06	9.22677e-06	1.02906e-08	4.31425e-08
PWY-6210	2-aminophenol degradation	-2.58123	-1.94354	-3.66133	1.8346e-05	2.88532e-05	6.20079e-07	1.1237e-06
PWY-6731	starch degradation III	-2.75334	-2.55203	-4.04011	0.00202335	0.00284208	0.023237	0.0289446
PWY-6471	peptidoglycan biosynthesis IV (Enterococcus faecium)	-2.92461	-3.41176	-2.37396	0.00933828	0.0120501	0.0015652	0.00210722
PWY-6588	pyruvate fermentation to acetone	-3.23172	-2.87837	-3.48382	0.00319735	0.00436965	0.00528467	0.00685557
PWY-1882	superpathway of C1 compounds oxidation to CO2	-3.17794	-2.81033	-4.4208	0.0050367	0.00652937	0.000501716	0.000698537
PWY-5737	(5R)-carbapenem carboxylate biosynthesis	-8.47996	-6.96463	-10.2524	0.000332887	0.000462691	2.82501e-05	4.10572e-05
PWY-722	nicotinate degradation I	-4.57189	-3.87106	-7.27447	1.83284e-05	2.96127e-05	1.17425e-05	1.87151e-05
PWY-2941	L-lysine biosynthesis II	-4.39988	-5.53575	-3.29517	1.30554e-05	2.02314e-05	9.28083e-08	2.11772e-07
PWY-7255	ergothioneine biosynthesis I (bacteria)	-5.49392	-4.68413	-6.66672	0.00674932	0.00865028	0.00138596	0.00186508
PWY-5005	biotin biosynthesis II	-4.71764	-5.64556	-3.60374	0.00108095	0.00137301	9.21085e-08	2.08528e-07
PWY-6641	superpathway of sulfolactate degradation	-5.86376	-5.04816	-7.51012	5.39485e-05	8.45332e-05	2.9742e-05	4.52519e-05
P261-PWY	coenzyme M biosynthesis I	-6.55795	-5.83634	-7.90375	0.0021605	0.00286065	0.00103019	0.00139017
PWY-6397	mycolyl-arabinogalactan-peptidoglycan complex biosynthesis	-4.89823	-5.58508	-4.51081	0.00992954	0.0127552	0.00663826	0.0085374
PWY-3801	sucrose degradation II (sucrose synthase)	-8.65441	-10.3708	-4.16128	0.000820529	0.00112508	0.000187721	0.000261498
PWY-7446	sulfoglycolysis	-5.31692	-6.7545	-4.98297	0.00778905	0.0102499	0.0450713	0.0542128
PWY-6749	CMP-legionaminate biosynthesis I	-7.7795	-6.24228	-9.05337	0.0328107	0.0391616	0.00951229	0.0119949
AEROBACTINSYN-PWY	aerobactin biosynthesis	-5.6489	-6.49924	-5.39707	0.0260609	0.0326583	0.161091	0.181039
PWY-6590	superpathway of Clostridium acetobutylicum acidogenic fermentation	-5.56795	-6.21079	-4.6045	0.0181056	0.0224362	0.000524237	0.000722497
CENTFERM-PWY	pyruvate fermentation to butanoate	-5.95558	-6.56978	-4.93905	0.0219652	0.026636	0.000852742	0.00115471
PWY-7391	isoprene biosynthesis II (engineered)	-6.10303	-6.71685	-5.53623	0.0247165	0.0300227	0.00271166	0.00354031
P241-PWY	coenzyme B biosynthesis	-8.77093	-10.4591	-7.22923	0.000352371	0.00048142	1.26912e-05	1.9095e-05
DTDPRHAMSYN-PWY	dTDP-L-rhamnose biosynthesis I	3.68902	3.57801	3.76915	0.0487756	0.0598389	0.0444329	0.0536224
PWY-181	photorespiration	1.29633	1.36789	0.853153	0.0580029	0.0707548	0.249125	0.274465
PWY-7200	superpathway of pyrimidine deoxyribonucleoside salvage	3.08656	3.02466	3.19376	0.058981	0.0716516	0.0280117	0.0345614
PWY-6478	GDP-D-glycero-&alpha;-D-manno-heptose biosynthesis	-3.11924	-2.88221	-3.87583	0.0703852	0.0835697	0.0611244	0.0726783
PWY490-3	nitrate reduction VI (assimilatory)	-1.7712	-1.61813	-2.28519	0.0757168	0.0910069	0.0997217	0.115586
PWY-7196	superpathway of pyrimidine ribonucleosides salvage	2.80954	2.90275	2.55182	0.0857199	0.102709	0.00930361	0.0119655
PWY-5971	palmitate biosynthesis II (bacteria and plants)	0.47075	0.0642793	0.746163	0.0879182	0.104474	0.0224185	0.0280418
THREOCAT-PWY	superpathway of L-threonine metabolism	-10.1868	-10.935	-9.22763	0.104546	0.117033	0.0849287	0.0944416
ANAGLYCOLYSIS-PWY	glycolysis III (from glucose)	3.24182	3.34572	3.08048	0.106687	0.126453	0.0188957	0.0236708
P162-PWY	L-glutamate degradation V (via hydroxyglutarate)	-10.569	-11.1853	-9.79538	0.134823	0.148332	0.126069	0.137265
PWY-5265	peptidoglycan biosynthesis II (staphylococci)	-10.4654	-11.1051	-9.70733	0.138102	0.152598	0.116283	0.127403
PWY-5266	p-cymene degradation	-10.0261	-9.83972	-10.1713	0.148756	0.168295	0.390489	0.411487
GALACT-GLUCUROCAT-PWY	superpathway of hexuronide and hexuronate degradation	2.30593	2.39698	2.19193	0.145258	0.169287	0.156258	0.176416
PWY-5273	p-cumate degradation	-10.0165	-9.82926	-10.1758	0.149735	0.169925	0.403964	0.424888
PWY-5177	glutaryl-CoA degradation	-10.5482	-11.1541	-9.8045	0.163793	0.179159	0.129586	0.140944
PWY-5484	glycolysis II (from fructose 6-phosphate)	3.13878	3.21364	3.04329	0.154952	0.179771	0.0910349	0.106029
PWY-6107	chlorosalicylate degradation	-8.27177	-7.05203	-9.16129	0.163729	0.181507	0.0885681	0.100816
PWY-6470	peptidoglycan biosynthesis V (&beta;-lactam resistance)	-6.67814	-7.32802	-6.09221	0.162502	0.182068	0.0548344	0.0645851
PWY-5183	superpathway of aerobic toluene degradation	-6.86754	-7.8383	-5.88699	0.163622	0.183304	0.060181	0.0706273
PWY-5507	adenosylcobalamin biosynthesis I (early cobalt insertion)	-9.77957	-10.4989	-8.92745	0.169748	0.187684	0.144506	0.159066
P23-PWY	reductive TCA cycle I	-1.57147	-1.34207	-1.745	0.163655	0.1891	0.134386	0.153003
PWY0-1296	purine ribonucleosides degradation	2.14651	2.05725	2.34538	0.17687	0.203938	0.0745453	0.0878131
P163-PWY	L-lysine fermentation to acetate and butanoate	-5.29792	-4.78392	-6.14205	0.184293	0.206861	0.093077	0.107775
PWY-1361	benzoyl-CoA degradation I (aerobic)	-8.35614	-6.648	-9.07805	0.207708	0.229722	0.166204	0.184545
P164-PWY	purine nucleobases degradation I (anaerobic)	-3.44631	-2.13987	-3.95687	0.205455	0.230767	0.00905453	0.0116628
PWY-5198	factor 420 biosynthesis	-10.5956	-11.175	-9.89981	0.213502	0.231044	0.153896	0.167408
GLYCOLYSIS	glycolysis I (from glucose 6-phosphate)	3.35615	3.27962	3.46372	0.221067	0.251026	0.0557528	0.0665252
LACTOSECAT-PWY	lactose and galactose degradation I	-8.61612	-9.13565	-7.96373	0.235763	0.256248	0.130447	0.144663
PWY-7616	methanol oxidation to carbon dioxide	-1.78219	-1.55516	-1.96352	0.228099	0.257775	0.127209	0.145205
PWY-7456	mannan degradation	-5.48326	-5.95076	-4.95484	0.263594	0.288588	0.118133	0.134709
PWY-6572	chondroitin sulfate degradation I (bacterial)	-10.5693	-11.0802	-9.96866	0.273427	0.293481	0.214023	0.229521
PWY-5910	superpathway of geranylgeranyldiphosphate biosynthesis I (via mevalonate)	-4.10493	-4.27574	-3.94333	0.284175	0.315402	0.434647	0.462652
ENTBACSYN-PWY	enterobactin biosynthesis	2.26755	2.12861	2.56142	0.293348	0.327225	0.0414066	0.0502749
PWY-922	mevalonate pathway I	-4.6076	-4.78493	-4.431	0.298443	0.329195	0.438948	0.466107
METH-ACETATE-PWY	methanogenesis from acetate	-10.7453	-11.1898	-10.2829	0.31287	0.333519	0.281323	0.298297
PWY-7377	cob(II)yrinate a,c-diamide biosynthesis I (early cobalt insertion)	-4.35564	-3.66156	-5.02142	0.309827	0.337831	0.101078	0.116777
PWY-7198	pyrimidine deoxyribonucleotides de novo biosynthesis IV	-10.8116	-11.1692	-10.4021	0.329819	0.351959	0.314756	0.333194
PWY-6143	CMP-pseudaminate biosynthesis	-10.4435	-10.8566	-10.0113	0.335412	0.357725	0.302189	0.320276
PWY-7210	pyrimidine deoxyribonucleotides biosynthesis from CTP	-10.7975	-11.1705	-10.3902	0.339686	0.361283	0.32577	0.343557
METHYLGALLATE-DEGRADATION-PWY	methylgallate degradation	-0.74983	-1.42424	-0.430961	0.332827	0.367537	0.105415	0.121871
PWY-5656	mannosylglycerate biosynthesis I	-9.29526	-8.68051	-9.71098	0.353876	0.376995	0.239423	0.258452
GALLATE-DEGRADATION-II-PWY	gallate degradation I	-1.14346	-1.74461	-0.744137	0.373925	0.408698	0.11259	0.129647
PWY-7031	protein N-glycosylation (bacterial)	-10.4225	-10.7674	-10.0529	0.389206	0.411561	0.35141	0.370021
PWY-1541	superpathway of taurine degradation	-10.6927	-11.0667	-10.3063	0.393881	0.415969	0.350446	0.3689
PWY-7199	pyrimidine deoxyribonucleosides salvage	2.8184	2.88542	2.64027	0.39112	0.425983	0.213299	0.23676
PWY-5088	L-glutamate degradation VIII (to propanoate)	-9.66473	-10.181	-9.14352	0.417666	0.441833	0.388335	0.409211
PWY-7002	4-hydroxyacetophenone degradation	-10.7849	-11.0487	-10.5137	0.420212	0.443664	0.399836	0.419419
PWY-7644	heparin degradation	-10.6218	-10.9353	-10.3004	0.421878	0.445707	0.395081	0.415071
PWY-6545	pyrimidine deoxyribonucleotides de novo biosynthesis III	-1.2173	-1.15862	-1.36156	0.416412	0.450594	0.734881	0.753857
GALLATE-DEGRADATION-I-PWY	gallate degradation II	-1.0187	-1.69784	-0.737606	0.434817	0.469038	0.125619	0.143659
PWY-6562	norspermidine biosynthesis	-2.22051	-2.14929	-2.26726	0.440368	0.473695	0.669079	0.691084
PWY-3941	&beta;-alanine biosynthesis II	-10.7224	-10.9352	-10.5068	0.456209	0.47956	0.436623	0.456744
PWY-6339	syringate degradation	-1.58754	-1.66801	-1.46204	0.462855	0.493765	0.877056	0.886751
LIPASYN-PWY	phospholipases	-9.64555	-9.3711	-9.86801	0.472522	0.497413	0.465826	0.487819
TEICHOICACID-PWY	teichoic acid (poly-glycerol) biosynthesis	-6.04202	-5.34189	-6.40645	0.483882	0.510518	0.218574	0.24158
PWY-6948	sitosterol degradation to androstenedione	-10.144	-10.3352	-9.95361	0.488897	0.5128	0.487115	0.5079
VALDEG-PWY	L-valine degradation I	-10.5179	-10.6564	-10.3648	0.497861	0.521829	0.51697	0.537109
PWY-7013	L-1,2-propanediol degradation	-9.70231	-9.97399	-9.444	0.500701	0.525245	0.518491	0.539735
PWY-5741	ethylmalonyl-CoA pathway	-1.27643	-1.16687	-1.4452	0.495041	0.527502	0.399507	0.428417
PWY-7373	superpathway of demethylmenaquinol-6 biosynthesis II	-9.23624	-8.79604	-9.53272	0.504679	0.529192	0.440985	0.462962
PWY-5392	reductive TCA cycle II	-9.94242	-10.1931	-9.70566	0.504391	0.529263	0.535264	0.556581
PWY-5677	succinate fermentation to butanoate	-6.15111	-6.35586	-5.93392	0.506487	0.533306	0.502719	0.528435
PWY-6906	chitin derivatives degradation	-10.5988	-10.7007	-10.5085	0.510762	0.534512	0.520664	0.541042
PWY-4361	S-methyl-5-thio-&alpha;-D-ribose 1-phosphate degradation	-10.2174	-10.3334	-10.0992	0.517365	0.541156	0.534414	0.555134
P341-PWY	glycolysis V (Pyrococcus)	-9.65704	-9.45726	-9.87143	0.517923	0.542718	0.546078	0.567055
CODH-PWY	reductive acetyl coenzyme A pathway	-10.1674	-10.4214	-9.93497	0.519659	0.543973	0.527859	0.548826
PWY-7354	aclacinomycin biosynthesis	-9.83275	-9.84968	-9.81797	0.524063	0.548244	0.543616	0.564139
PWY-5178	toluene degradation IV (aerobic) (via catechol)	-1.65836	-1.60751	-1.84372	0.531761	0.559902	0.205255	0.228334
PWY-7527	L-methionine salvage cycle III	-9.91701	-9.92826	-9.90155	0.551594	0.576017	0.596054	0.616339
PWY-6944	androstenedione degradation	-8.43203	-7.94401	-8.73528	0.566864	0.591559	0.556943	0.578931
PWY-6876	isopropanol biosynthesis	-4.22533	-4.10578	-4.32865	0.571121	0.597613	0.477958	0.502808
PWY-6404	superpathway of mycolyl-arabinogalactan-peptidoglycan complex biosynthesis	-9.96843	-10.18	-9.75083	0.597464	0.621894	0.588223	0.609234
PWY-7046	4-coumarate degradation (anaerobic)	-8.71449	-8.85984	-8.59418	0.605941	0.629924	0.692681	0.711342
PWY-6713	L-rhamnose degradation II	-3.96308	-4.32821	-3.57423	0.656079	0.678711	0.101127	0.11648
CRNFORCAT-PWY	creatinine degradation I	-6.81646	-6.55559	-7.21352	0.656904	0.67959	0.693469	0.712696
GALACTUROCAT-PWY	D-galacturonate degradation I	2.54564	2.52494	2.59744	0.664914	0.692715	0.494396	0.523408
PWY-6992	1,5-anhydrofructose degradation	-6.1188	-6.32859	-5.83291	0.686167	0.708242	0.694657	0.714502
P381-PWY	adenosylcobalamin biosynthesis II (late cobalt incorporation)	-4.02328	-3.73835	-4.38628	0.732768	0.75323	0.837605	0.849957
HOMOSER-METSYN-PWY	L-methionine biosynthesis I	2.8102	2.74932	2.97641	0.744744	0.767163	0.254837	0.280365
PWY-6901	superpathway of glucose and xylose degradation	2.8217	2.83555	2.79877	0.755682	0.776802	0.880927	0.890462
PWY0-1297	superpathway of purine deoxyribonucleosides degradation	2.25491	2.21266	2.3575	0.861218	0.873314	0.593422	0.620045
PWY-7392	taxadiene biosynthesis (engineered)	2.83659	2.86503	2.72468	0.894115	0.903838	0.614304	0.639698

## Sheet: Supplementary Table 5B
Supplementary Table 5B. The differentially represented predicted metabolic pathways between organically and conventionally managed core tissues by Aldex2.
Rab.all = a vector containing the median clr value for each feature
rab.win.Conventional = a vector containing the median clr value for each feature in samples from conventional samples
rab.win.Organic = a vector containing the median clr value for each feature in samples from organic samples
we.ep = a vector containing the expected p-value of Welch’s t-test for each feature
we.eBH = a vector containing the corresponding expected value of the Benjamini-Hochberg corrected p-value for each feature
wi.ep = a vector containing the expected p-value of the Wilcoxon Rank Sum test for each feature
wi.eBH = a vector containing the corresponding expected value of the Benjamini-Hochberg corrected p-value for each feature
pathway	description	rab.all	rab.win.Conventional	rab.win.Organic	we.ep	we.eBH	wi.ep	wi.eBH
ARGDEG-PWY	superpathway of L-arginine, putrescine, and 4-aminobutanoate degradation	1.88755	2.15038	1.5516	0.00180849	0.00736958	0.00534907	0.0106096
GLYOXYLATE-BYPASS	glyoxylate cycle	3.23441	3.40892	3.06225	0.000336807	0.0023822	0.000145408	0.000855731
FOLSYN-PWY	superpathway of tetrahydrofolate biosynthesis and salvage	3.48753	3.61518	3.31416	2.8373e-05	0.000320596	1.35924e-05	0.000132887
FAO-PWY	fatty acid &beta;-oxidation I	3.87803	4.06356	3.69109	1.62285e-05	0.000207059	7.12275e-06	8.30219e-05
COLANSYN-PWY	colanic acid building blocks biosynthesis	3.17873	3.33991	2.93633	1.21001e-05	0.000164054	9.34443e-06	0.000100992
GLYCOL-GLYOXDEG-PWY	superpathway of glycol metabolism and degradation	1.57204	1.78774	1.36768	0.0175237	0.0398781	0.0361056	0.0543115
GLYCOCAT-PWY	glycogen degradation I (bacterial)	3.04851	3.27701	2.91984	2.09503e-05	0.000255397	1.35875e-05	0.000134234
GLYCOLYSIS-E-D	superpathway of glycolysis and Entner-Doudoroff	3.33898	3.45105	3.21188	0.0181586	0.0407021	0.00302895	0.00680301
GLUCARGALACTSUPER-PWY	superpathway of D-glucarate and D-galactarate degradation	1.59153	1.84023	1.51597	0.0220234	0.0477756	0.0518948	0.0742607
GLYCOLYSIS	glycolysis I (from glucose 6-phosphate)	3.33001	3.49158	3.23401	0.00960484	0.02453	0.00617226	0.0117264
GALLATE-DEGRADATION-II-PWY	gallate degradation I	-5.05705	-4.35266	-6.2357	0.000212679	0.00138222	4.60383e-05	0.000310826
GALLATE-DEGRADATION-I-PWY	gallate degradation II	-4.57278	-4.25932	-4.88339	0.0100203	0.0236915	0.0230963	0.0352
GLUCARDEG-PWY	D-glucarate degradation I	1.6225	1.87347	1.55064	0.0181339	0.0409818	0.0453021	0.066013
1CMET2-PWY	N10-formyl-tetrahydrofolate biosynthesis	3.44114	3.55479	3.28301	0.00191659	0.00748037	0.000219687	0.00112192
GLUTORN-PWY	L-ornithine biosynthesis	3.42123	3.53044	3.24721	0.016561	0.0378852	0.00038902	0.00167603
3-HYDROXYPHENYLACETATE-DEGRADATION-PWY	4-hydroxyphenylacetate degradation	1.6264	1.94487	1.40575	0.0103971	0.0262249	0.0439299	0.0643388
CHLOROPHYLL-SYN	chlorophyllide a biosynthesis I (aerobic, light-dependent)	-2.4674	-3.05434	-2.11041	0.0165545	0.0367606	0.0127486	0.0215887
FASYN-INITIAL-PWY	superpathway of fatty acid biosynthesis initiation (E. coli)	3.70512	3.843	3.48396	0.0077247	0.0208445	0.00163896	0.00449034
GLUCOSE1PMETAB-PWY	glucose and glucose-1-phosphate degradation	2.87918	3.03532	2.60869	0.00135596	0.00619205	0.00024663	0.00123158
GLYCOLYSIS-TCA-GLYOX-BYPASS	superpathway of glycolysis, pyruvate dehydrogenase, TCA, and glyoxylate bypass	3.42353	3.57265	3.28723	0.000392318	0.00266324	9.52716e-05	0.000621949
CRNFORCAT-PWY	creatinine degradation I	-4.58423	-5.69827	-2.9159	0.0129421	0.0270556	0.000954654	0.00298165
GLUCONEO-PWY	gluconeogenesis I	3.44053	3.57096	3.30973	0.000993925	0.00496843	0.000228011	0.00115185
ANAEROFRUCAT-PWY	homolactic fermentation	3.19314	3.34246	3.04316	0.00144395	0.00635148	0.000508946	0.00199365
CATECHOL-ORTHO-CLEAVAGE-PWY	catechol degradation to &beta;-ketoadipate	1.75581	2.22675	1.54378	0.00332611	0.0110154	0.00437782	0.00913477
DENOVOPURINE2-PWY	superpathway of purine nucleotides de novo biosynthesis II	3.03577	3.27568	2.94606	0.00674525	0.0187317	0.00500661	0.010004
GALACTARDEG-PWY	D-galactarate degradation I	1.59285	1.83825	1.51896	0.021996	0.0477583	0.0521736	0.0746344
ASPASN-PWY	superpathway of L-aspartate and L-asparagine biosynthesis	2.68259	2.84824	2.59469	0.00128142	0.00588946	0.00152043	0.00418666
HCAMHPDEG-PWY	3-phenylpropanoate and 3-(3-hydroxyphenyl)propanoate degradation to 2-oxopent-4-enoate	-1.91946	-2.15556	-1.5071	0.00195022	0.00747271	0.00182735	0.00463594
BIOTIN-BIOSYNTHESIS-PWY	biotin biosynthesis I	3.3271	3.44469	3.13087	0.0176999	0.0401825	0.00389501	0.00828809
GLCMANNANAUT-PWY	superpathway of N-acetylglucosamine, N-acetylmannosamine and N-acetylneuraminate degradation	1.57743	1.91191	1.41567	0.0099686	0.0254002	0.025909	0.0406597
DTDPRHAMSYN-PWY	dTDP-L-rhamnose biosynthesis I	3.46007	3.60542	3.2709	0.014736	0.0345153	0.000452311	0.00186178
ARGSYNBSUB-PWY	L-arginine biosynthesis II (acetyl cycle)	3.32248	3.44655	3.12704	0.00425297	0.0131753	2.71139e-05	0.000236012
AST-PWY	L-arginine degradation II (AST pathway)	2.50187	2.84231	2.01126	8.22235e-07	2.03704e-05	5.34291e-09	3.24083e-07
CENTFERM-PWY	pyruvate fermentation to butanoate	-4.21651	-4.01628	-4.45773	0.0051849	0.0148687	0.0267622	0.0405052
COBALSYN-PWY	adenosylcobalamin salvage from cobinamide I	2.78905	3.06349	2.48905	1.76499e-07	6.40482e-06	1.61128e-08	6.67077e-07
GLYCOGENSYNTH-PWY	glycogen biosynthesis I (from ADP-D-Glucose)	2.87095	3.01601	2.73747	0.000542593	0.00339213	0.000485288	0.00193144
ORNARGDEG-PWY	superpathway of L-arginine and L-ornithine degradation	1.88739	2.15066	1.54925	0.00180972	0.00737232	0.00542038	0.0107175
NONOXIPENT-PWY	pentose phosphate pathway (non-oxidative branch)	4.05997	4.20428	3.93662	0.00166355	0.00694898	0.000485607	0.00194753
KETOGLUCONMET-PWY	ketogluconate metabolism	-1.76529	-3.03192	-0.233962	6.70701e-08	3.19306e-06	1.40671e-07	3.49652e-06
LACTOSECAT-PWY	lactose and galactose degradation I	-4.61222	-4.27289	-5.11685	0.00159409	0.00634398	0.00337072	0.0070988
METHYLGALLATE-DEGRADATION-PWY	methylgallate degradation	-4.25864	-3.93636	-4.58584	0.0064715	0.0171891	0.016378	0.0261259
NAD-BIOSYNTHESIS-II	NAD salvage pathway II	2.00764	2.26473	1.93246	0.0121638	0.0296996	0.0341813	0.0517517
P105-PWY	TCA cycle IV (2-oxoglutarate decarboxylase)	3.59038	3.76067	3.4497	0.00110466	0.00532559	0.000310436	0.00143008
NADSYN-PWY	NAD biosynthesis II (from tryptophan)	-0.412733	-1.52123	0.344428	9.82198e-10	2.04518e-07	8.08817e-11	1.79819e-08
P101-PWY	ectoine biosynthesis	-3.89107	-4.72493	-3.59908	0.00303699	0.00993822	0.00309599	0.00675147
P125-PWY	superpathway of (R,R)-butanediol biosynthesis	-1.18517	-1.60351	-0.623164	0.000224792	0.00155308	3.16296e-05	0.000249536
P42-PWY	incomplete reductive TCA cycle	2.20554	2.40271	2.13838	0.0128977	0.0311091	0.0289534	0.0446754
P281-PWY	3-phenylpropanoate degradation	1.52079	1.88814	1.29304	0.000933726	0.00494586	0.00368459	0.00804874
PRPP-PWY	superpathway of histidine, purine, and pyrimidine biosynthesis	3.02847	3.23428	2.92283	0.00220605	0.0082733	0.00200715	0.00513992
P441-PWY	superpathway of N-acetylneuraminate degradation	2.33857	2.62592	2.23422	0.00810419	0.0216912	0.0213153	0.0342137
P562-PWY	myo-inositol degradation I	0.941203	1.38711	0.807787	0.0080889	0.0216193	0.010607	0.0184855
PROTOCATECHUATE-ORTHO-CLEAVAGE-PWY	protocatechuate degradation II (ortho-cleavage pathway)	3.4133	3.71645	3.08055	4.73601e-08	2.45537e-06	4.91837e-08	1.47568e-06
PHOSLIPSYN-PWY	superpathway of phospholipid biosynthesis I (bacteria)	3.65926	3.79205	3.48057	0.0110231	0.0273864	0.000154566	0.000900603
PWY0-1277	3-phenylpropanoate and 3-(3-hydroxyphenyl)propanoate degradation	-1.21912	-1.57522	-0.686133	3.67022e-05	0.000395901	8.2778e-06	8.96651e-05
PPGPPMET-PWY	ppGpp biosynthesis	2.77507	2.90851	2.58916	0.00274295	0.00959815	0.00234577	0.00576743
PWY0-1061	superpathway of L-alanine biosynthesis	3.42772	3.53076	3.29122	0.00176028	0.00718265	0.0023976	0.0058125
PWY0-1241	ADP-L-glycero-&beta;-D-manno-heptose biosynthesis	2.26106	2.45341	1.90606	0.00905192	0.023569	0.00225749	0.00563601
PWY0-1533	methylphosphonate degradation I	2.52857	2.91571	2.17019	4.36059e-06	7.82424e-05	3.01376e-06	4.58345e-05
PWY0-1586	peptidoglycan maturation (meso-diaminopimelate containing)	3.47788	3.74672	3.28893	7.0775e-06	0.000110437	1.69778e-06	2.97402e-05
PWY0-1479	tRNA processing	2.98916	3.14571	2.86153	0.00698489	0.019155	0.000885526	0.0029225
PWY0-1319	CDP-diacylglycerol biosynthesis II	3.75277	3.88206	3.54381	0.00772851	0.0207632	8.85953e-05	0.000605178
PWY0-1296	purine ribonucleosides degradation	2.09284	2.26764	2.02031	0.00887971	0.0231752	0.0385781	0.0572402
PWY0-1297	superpathway of purine deoxyribonucleosides degradation	2.14405	2.3604	2.06472	0.00491976	0.0147733	0.020005	0.0321514
PWY0-166	superpathway of pyrimidine deoxyribonucleotides de novo biosynthesis (E. coli)	3.32984	3.43924	3.1642	0.00188031	0.00739968	0.000223435	0.0011503
PWY0-1338	polymyxin resistance	1.96064	2.33112	1.53134	6.67372e-06	0.000106248	5.23018e-06	6.73501e-05
PWY0-321	phenylacetate degradation I (aerobic)	2.15317	2.47754	1.97221	9.90537e-05	0.000926095	0.000117831	0.000740728
PWY-1861	formaldehyde assimilation II (RuMP Cycle)	0.284827	0.000453361	0.710232	0.000506478	0.00306389	0.000293611	0.00129242
PWY0-41	allantoin degradation IV (anaerobic)	-9.02932	-10.6046	-7.1649	0.00279636	0.00648346	0.000381573	0.00102937
PWY0-862	(5Z)-dodec-5-enoate biosynthesis	3.72587	3.86368	3.52667	0.00192679	0.00762254	0.00126804	0.0037839
PWY0-845	superpathway of pyridoxal 5'-phosphate biosynthesis and salvage	2.96516	3.10853	2.83027	0.000362061	0.00256219	0.000705079	0.00250744
PWY4FS-8	phosphatidylglycerol biosynthesis II (non-plastidic)	3.49025	3.65258	3.27312	0.000836431	0.00456192	0.00032613	0.00149378
PWY-3661	glycine betaine degradation I	-2.10331	-2.98031	-1.60557	0.000232645	0.0017729	0.000426732	0.00172697
PWY-2941	L-lysine biosynthesis II	-3.95524	-3.75214	-4.20591	0.00266654	0.00924617	0.0144513	0.0236573
PWY-4984	urea cycle	1.89094	1.23088	2.1711	8.22613e-05	0.000777889	8.27315e-05	0.000537584
PWY-5022	4-aminobutanoate degradation V	2.49805	2.78531	2.34244	0.0107807	0.0269263	0.0018635	0.00490247
PWY4FS-7	phosphatidylglycerol biosynthesis I (plastidic)	3.49058	3.65143	3.27164	0.000824565	0.00452209	0.000321699	0.00148003
PWY-5100	pyruvate fermentation to acetate and lactate II	1.84305	2.1205	1.75718	0.0165904	0.0381683	0.0504136	0.0724139
PWY-5154	L-arginine biosynthesis III (via N-acetyl-L-citrulline)	3.33484	3.46203	3.17829	0.00124171	0.00571452	0.000236116	0.00118579
PWY-5121	superpathway of geranylgeranyl diphosphate biosynthesis II (via MEP)	3.1686	3.31461	2.97375	1.00994e-05	0.000142174	4.75761e-06	6.14822e-05
PWY-5265	peptidoglycan biosynthesis II (staphylococci)	-2.91449	-2.62482	-3.42377	0.00134339	0.00588232	0.00251884	0.00594707
PWY-5188	tetrapyrrole biosynthesis I (from glutamate)	3.15751	3.25857	3.01688	0.00596538	0.0169017	0.00113101	0.00341635
PWY-5415	catechol degradation I (meta-cleavage pathway)	-1.03684	-1.55703	-0.362154	8.5493e-07	1.96088e-05	9.87681e-08	2.57323e-06
PWY-5420	catechol degradation II (meta-cleavage pathway)	-1.63589	-2.39551	-0.94154	1.90026e-07	6.4074e-06	8.1057e-08	2.16302e-06
PWY-5178	toluene degradation IV (aerobic) (via catechol)	-3.34362	-3.86984	-2.18684	0.000972315	0.00448586	0.00102013	0.00307147
PWY-5431	aromatic compounds degradation via &beta;-ketoadipate	1.87824	2.13436	1.68529	0.00181774	0.00738868	0.00514824	0.0103124
PWY-5181	toluene degradation III (aerobic) (via p-cresol)	2.58648	2.87883	2.20919	1.32594e-06	2.96512e-05	1.6615e-06	2.95994e-05
PWY-5417	catechol degradation III (ortho-cleavage pathway)	1.87735	2.13647	1.6951	0.0018103	0.00736886	0.00511749	0.01027
PWY-5484	glycolysis II (from fructose 6-phosphate)	3.26344	3.43757	3.17531	0.0086324	0.0225687	0.00879089	0.0156769
PWY-5419	catechol degradation to 2-oxopent-4-enoate II	-1.77445	-2.27012	-1.2315	1.65132e-05	0.000208361	1.67524e-05	0.000153615
PWY-5505	L-glutamate and L-glutamine biosynthesis	2.42779	2.79508	2.26295	0.00647039	0.0182675	0.00760442	0.0139952
PWY-5647	2-nitrobenzoate degradation I	-2.62549	-3.73633	-1.9558	7.04222e-07	1.65812e-05	1.98204e-07	4.51512e-06
PWY-5384	sucrose degradation IV (sucrose phosphorylase)	2.9809	3.14046	2.68808	0.000145437	0.00124932	0.00012477	0.00077055
PWY-5651	L-tryptophan degradation to 2-amino-3-carboxymuconate semialdehyde	-1.03267	-2.16285	-0.232398	1.89725e-09	2.63928e-07	8.31854e-11	1.80914e-08
PWY-5509	adenosylcobalamin biosynthesis from cobyrinate a,c-diamide I	2.70052	2.95299	2.40292	5.54981e-07	1.51148e-05	3.55442e-08	1.14057e-06
PWY-5531	chlorophyllide a biosynthesis II (anaerobic)	-1.65479	-2.34489	-1.11076	0.00377064	0.0118874	0.00507353	0.0101348
PWY-5529	superpathway of bacteriochlorophyll a biosynthesis	-1.80375	-2.39762	-1.43416	0.0144631	0.0332912	0.0114466	0.0197068
PWY-5654	2-amino-3-carboxymuconate semialdehyde degradation to 2-oxopentenoate	-2.71929	-3.81268	-2.08949	3.0797e-06	5.3307e-05	1.63408e-06	2.54501e-05
PWY-5430	meta cleavage pathway of aromatic compounds	-2.96889	-3.48316	-2.63788	0.00726796	0.019051	0.00665703	0.0124654
PWY-5655	L-tryptophan degradation IX	-2.20412	-3.11589	-1.54038	3.08783e-08	1.68815e-06	3.43415e-09	2.09912e-07
PWY-5695	urate biosynthesis/inosine 5'-phosphate degradation	3.99332	4.11865	3.86963	0.000465193	0.00291943	0.000351346	0.00152827
PWY-5667	CDP-diacylglycerol biosynthesis I	3.75186	3.88292	3.54349	0.00771576	0.0207217	8.6963e-05	0.000597438
PWY-5910	superpathway of geranylgeranyldiphosphate biosynthesis I (via mevalonate)	-4.05537	-3.60347	-4.37559	0.009189	0.0227237	0.0116307	0.019648
PWY-5973	cis-vaccenate biosynthesis	3.9638	4.09027	3.82262	0.0233182	0.0498938	0.00168972	0.00456213
PWY-5918	superpathay of heme biosynthesis from glutamate	3.08735	3.19454	2.92206	0.00385298	0.0121826	0.000511605	0.0019969
PWY-5989	stearate biosynthesis II (bacteria and plants)	3.75705	3.93879	3.52848	0.000129936	0.00113437	6.15399e-05	0.000462495
PWY-6071	superpathway of phenylethylamine degradation	1.85807	2.1691	1.61644	0.00140537	0.00635445	0.00496898	0.0100507
PWY-5705	allantoin degradation to glyoxylate III	-0.423077	-0.936244	0.194528	5.48658e-09	5.10311e-07	7.69869e-09	3.7246e-07
PWY-6151	S-adenosyl-L-methionine cycle I	2.40037	2.73787	2.2781	0.00477564	0.0144572	0.00762653	0.0140181
PWY-6185	4-methylcatechol degradation (ortho cleavage)	1.95288	2.21297	1.76899	0.000790464	0.00446249	0.00345936	0.00766511
PWY-6182	superpathway of salicylate degradation	1.77742	2.035	1.59057	0.00269077	0.00949482	0.00947699	0.0167881
PWY-6263	superpathway of menaquinol-8 biosynthesis II	-2.34781	-3.20518	-1.68832	0.00131828	0.00574348	0.000398572	0.00163149
PWY-6282	palmitoleate biosynthesis I (from (5Z)-dodec-5-enoate)	3.77228	3.90998	3.57916	0.00181673	0.00735742	0.00114195	0.00351919
PWY-621	sucrose degradation III (sucrose invertase)	3.09923	3.21001	2.96001	0.000722989	0.0042247	0.00280183	0.00654803
PWY-6210	2-aminophenol degradation	-3.72535	-4.29551	-3.33703	0.00650631	0.0171049	0.00703314	0.0129349
PWY-6269	adenosylcobalamin salvage from cobinamide II	2.69158	2.92849	2.3998	7.92355e-07	1.95941e-05	5.69807e-08	1.62975e-06
PWY-6338	superpathway of vanillin and vanillate degradation	-5.16504	-4.69749	-5.92789	0.00141501	0.00580401	0.00187768	0.00446873
PWY-6353	purine nucleotides degradation II (aerobic)	3.0768	3.34125	3.03677	0.0016813	0.00697894	0.0162829	0.0265984
PWY-6386	UDP-N-acetylmuramoyl-pentapeptide biosynthesis II (lysine-containing)	3.27258	3.39037	3.12003	0.0153528	0.0355823	0.00010044	0.000644791
PWY-6396	superpathway of 2,3-butanediol biosynthesis	-0.27417	-0.651145	0.243405	8.39218e-05	0.000745726	1.93791e-05	0.000173575
PWY-6471	peptidoglycan biosynthesis IV (Enterococcus faecium)	-2.79423	-2.57238	-3.27868	0.0044429	0.0132836	0.00563782	0.0109619
PWY-6478	GDP-D-glycero-&alpha;-D-manno-heptose biosynthesis	-2.34025	-3.32445	-1.70983	7.06141e-06	0.000107645	3.97236e-06	5.23957e-05
PWY-6545	pyrimidine deoxyribonucleotides de novo biosynthesis III	0.368354	-0.460665	0.964724	1.68851e-07	6.13245e-06	1.6475e-08	6.57378e-07
PWY-6519	8-amino-7-oxononanoate biosynthesis I	3.45658	3.54348	3.25096	0.0201736	0.044619	0.011465	0.0197304
PWY-6562	norspermidine biosynthesis	-1.40781	-2.24812	-0.557445	1.66844e-05	0.000209423	2.67067e-05	0.000222378
PWY-6590	superpathway of Clostridium acetobutylicum acidogenic fermentation	-3.87224	-3.67477	-4.10868	0.00434534	0.013114	0.0240488	0.0370838
PWY-6505	L-tryptophan degradation XII (Geobacillus)	-2.2634	-3.07587	-1.62261	1.1262e-07	4.26674e-06	2.14506e-08	7.32578e-07
PWY-6609	adenine and adenosine salvage III	2.4711	2.7493	2.42624	0.00434087	0.0134297	0.0329929	0.0497337
PWY-6628	superpathway of L-phenylalanine biosynthesis	3.48182	3.63647	3.27003	0.000878837	0.00469379	0.000159819	0.000925084
PWY-6630	superpathway of L-tyrosine biosynthesis	3.39839	3.5319	3.22214	0.00238619	0.00868767	0.000240416	0.00121714
PWY-6690	cinnamate and 3-hydroxycinnamate degradation to 2-oxopent-4-enoate	-1.92211	-2.15817	-1.50597	0.00187372	0.0072561	0.0017116	0.00443546
PWY-6737	starch degradation V	3.00783	3.25435	2.85525	8.392e-06	0.00012503	2.98926e-06	4.4327e-05
PWY-6612	superpathway of tetrahydrofolate biosynthesis	3.38436	3.52762	3.21645	4.07097e-06	7.06491e-05	2.22935e-06	3.51767e-05
PWY-6731	starch degradation III	-0.587307	-1.13985	-0.271716	0.000150631	0.00122622	0.000128677	0.000726959
PWY-6608	guanosine nucleotides degradation III	3.22774	3.39009	2.97886	0.00225839	0.0084125	0.000220282	0.00114701
PWY-6897	thiamin salvage II	3.22033	3.33577	3.06058	0.000961852	0.00482197	0.000100459	0.000642344
PWY-6895	superpathway of thiamin diphosphate biosynthesis II	2.80911	2.96322	2.7189	0.00452158	0.0138294	0.00865435	0.0155342
PWY-6969	TCA cycle V (2-oxoglutarate:ferredoxin oxidoreductase)	3.58282	3.75065	3.44427	0.00121556	0.00565019	0.000389064	0.00166035
PWY-7111	pyruvate fermentation to isobutanol (engineered)	4.37232	4.46943	4.2257	0.0203924	0.0444034	0.003487	0.00754869
PWY-7097	vanillin and vanillate degradation I	-5.16036	-4.69723	-5.92588	0.00144799	0.00588305	0.00181823	0.00437736
PWY-7211	superpathway of pyrimidine deoxyribonucleotides de novo biosynthesis	3.46943	3.56714	3.32019	0.0124251	0.0299715	0.000758989	0.00263844
PWY-7003	glycerol degradation to butanol	-9.3152	-10.5713	-7.19602	0.0189547	0.0324513	0.0059321	0.0101173
PWY-7187	pyrimidine deoxyribonucleotides de novo biosynthesis II	2.82785	3.06469	2.71101	0.000543729	0.00341695	0.000762233	0.00264145
PWY-7184	pyrimidine deoxyribonucleotides de novo biosynthesis I	3.43467	3.53781	3.27647	0.00216667	0.00810294	0.000310824	0.00143123
PWY-7242	D-fructuronate degradation	3.3189	3.47818	3.2121	0.00709199	0.0194203	0.00707517	0.0131416
PWY-7254	TCA cycle VII (acetate-producers)	3.61329	3.76001	3.45997	6.72254e-05	0.000651618	8.75993e-06	9.60732e-05
PWY-7196	superpathway of pyrimidine ribonucleosides salvage	2.90502	3.15215	2.78763	0.00103423	0.00517538	0.00177456	0.00466566
PWY-7094	fatty acid salvage	2.92274	3.36468	2.72165	6.57103e-05	0.000663198	9.47828e-05	0.000628943
PWY-7098	vanillin and vanillate degradation II	-4.99412	-4.52118	-5.76724	0.0013413	0.00554055	0.00146024	0.00371725
PWY-7237	myo-, chiro- and scillo-inositol degradation	1.51537	2.06155	1.21581	0.00146833	0.00650813	0.00240766	0.00590717
PWY-7323	superpathway of GDP-mannose-derived O-antigen building blocks biosynthesis	3.34136	3.50958	3.1453	0.00384315	0.0122119	2.21053e-05	0.000201262
PWY-7159	chlorophyllide a biosynthesis III (aerobic, light independent)	-1.65079	-2.35073	-1.10871	0.00388722	0.0121673	0.0051983	0.0103225
PWY-7328	superpathway of UDP-glucose-derived O-antigen building blocks biosynthesis	2.8703	2.98492	2.67862	0.00409358	0.0128281	0.000775521	0.00267984
PWY-7255	ergothioneine biosynthesis I (bacteria)	-6.29788	-8.28532	-5.05927	0.00181312	0.00566293	5.96001e-05	0.00037313
PWY-7371	1,4-dihydroxy-6-naphthoate biosynthesis II	-3.84898	-4.75211	-3.19062	0.00107908	0.00485672	0.000475	0.00177264
PWY-7376	cob(II)yrinate a,c-diamide biosynthesis II (late cobalt incorporation)	1.9869	2.22445	1.72856	0.00725658	0.0199082	0.00706755	0.0131902
PWY-7392	taxadiene biosynthesis (engineered)	2.94676	3.13576	2.7954	0.000181325	0.00147696	1.05787e-05	0.000111697
PWY-7374	1,4-dihydroxy-6-naphthoate biosynthesis I	-3.81964	-4.60799	-3.21727	0.00158232	0.00643908	0.00116849	0.00339019
PWY-7431	aromatic biogenic amine degradation (bacteria)	2.69831	2.96016	2.32939	0.00267819	0.00945607	0.00427376	0.00897033
PWY-922	mevalonate pathway I	-4.55408	-4.11256	-4.87496	0.00995648	0.0237086	0.0130651	0.0214417
PYRIDOXSYN-PWY	pyridoxal 5'-phosphate biosynthesis I	2.89353	3.07484	2.72402	0.000371602	0.00258287	8.9054e-05	0.000601431
PWYG-321	mycolate biosynthesis	3.85745	3.99768	3.65273	0.00338175	0.0111398	0.00147622	0.00418201
TCA-GLYOX-BYPASS	superpathway of glyoxylate bypass and TCA	3.54908	3.70749	3.37121	6.6544e-05	0.000653988	1.35443e-05	0.000134919
RUMP-PWY	formaldehyde oxidation I	-0.110847	-0.407671	0.318628	0.000459458	0.00285916	0.000289702	0.00128547
PWY-7664	oleate biosynthesis IV (anaerobic)	3.79508	3.92507	3.59723	0.0026885	0.00945523	0.00152986	0.00428219
SO4ASSIM-PWY	sulfate reduction I (assimilatory)	3.29271	3.49069	3.06073	0.00104772	0.00529436	9.33011e-06	0.000102441
THISYN-PWY	superpathway of thiamin diphosphate biosynthesis I	2.89219	3.03865	2.79862	0.00367487	0.0118123	0.00520951	0.0103023
TEICHOICACID-PWY	teichoic acid (poly-glycerol) biosynthesis	-2.51869	-1.21567	-2.79547	0.00562171	0.0159265	0.00405987	0.00854871
SULFATE-CYS-PWY	superpathway of sulfate assimilation and cysteine biosynthesis	3.50279	3.64087	3.28665	0.00200599	0.00779889	8.73687e-06	9.73089e-05
SALVADEHYPOX-PWY	adenosine nucleotides degradation II	3.96876	4.11303	3.85729	0.0055553	0.0161628	0.00123965	0.00368288
PYRIDNUCSYN-PWY	NAD biosynthesis I (from aspartate)	3.0914	3.30321	2.79058	5.24414e-09	4.9044e-07	2.8685e-09	2.03075e-07
TCA	TCA cycle I (prokaryotic)	3.78751	3.91557	3.61278	7.74427e-05	0.000730164	1.02853e-05	0.000109015
TRNA-CHARGING-PWY	tRNA charging	3.25892	3.36563	3.07473	0.0109097	0.0270752	0.000409224	0.00173532
PWY-5182	toluene degradation II (aerobic) (via 4-methylcatechol)	0.744297	0.610935	0.949117	0.0254807	0.0518975	0.0269415	0.0415395
PWY-5180	toluene degradation I (aerobic) (via o-cresol)	0.743228	0.610602	0.948012	0.0254818	0.0519421	0.0274115	0.0422044
PWY-6891	thiazole biosynthesis II (Bacillus)	2.0048	2.18951	1.92869	0.024576	0.0520832	0.0475211	0.0687833
ARGSYN-PWY	L-arginine biosynthesis I (via L-ornithine)	3.25855	3.37524	3.12626	0.0261164	0.0542926	0.000267581	0.0012787
PWY-6892	thiazole biosynthesis I (E. coli)	2.20146	2.38295	2.1235	0.025928	0.0543178	0.0492635	0.0709522
FERMENTATION-PWY	mixed acid fermentation	3.31567	3.44276	3.21991	0.0261035	0.0545757	0.0122436	0.020856
UBISYN-PWY	superpathway of ubiquinol-8 biosynthesis (prokaryotic)	3.12596	3.25337	2.95605	0.0266763	0.0554507	0.000542011	0.00210624
PWY-7400	L-arginine biosynthesis IV (archaebacteria)	3.25357	3.36826	3.12232	0.0275751	0.0566003	0.000296226	0.00137146
PWY-6317	galactose degradation I (Leloir pathway)	2.58601	2.89106	2.54742	0.0274415	0.0567353	0.0877515	0.118493
ALL-CHORISMATE-PWY	superpathway of chorismate metabolism	2.54769	2.77435	2.52287	0.0289501	0.0591675	0.104954	0.13937
REDCITCYC	TCA cycle VIII (helicobacter)	3.64616	3.76463	3.51255	0.030013	0.0603229	0.00138502	0.00396702
HEXITOLDEGSUPER-PWY	superpathway of hexitol degradation (bacteria)	-1.77641	-1.61052	-1.94333	0.0306861	0.060884	0.0660201	0.0916012
ECASYN-PWY	enterobacterial common antigen biosynthesis	1.65754	1.89427	1.5874	0.0328144	0.0650335	0.0771487	0.105616
PWY-5863	superpathway of phylloquinol biosynthesis	1.81783	2.15699	1.78123	0.0350351	0.0683453	0.165335	0.210697
PWY-6147	6-hydroxymethyl-dihydropterin diphosphate biosynthesis I	3.57747	3.69363	3.44134	0.0361406	0.0694523	0.00204879	0.00518568
PANTO-PWY	phosphopantothenate biosynthesis I	3.24531	3.35803	3.05616	0.0359664	0.0695936	0.000391425	0.00168591
ANAGLYCOLYSIS-PWY	glycolysis III (from glucose)	3.41801	3.51825	3.29047	0.0370231	0.0707965	0.0211914	0.0335052
PWY0-1298	superpathway of pyrimidine deoxyribonucleosides degradation	1.80529	2.04923	1.74844	0.0384376	0.0731906	0.113483	0.149683
KDO-NAGLIPASYN-PWY	superpathway of (Kdo)2-lipid A biosynthesis	2.3823	2.43194	2.25012	0.0386539	0.0735717	0.0695536	0.0961972
PENTOSE-P-PWY	pentose phosphate pathway	3.72428	3.83695	3.60218	0.0407453	0.0758669	0.00364573	0.00779432
PWY-5855	ubiquinol-7 biosynthesis (prokaryotic)	3.17242	3.29756	3.00945	0.0406077	0.076159	0.000802444	0.00275435
PWY-6708	ubiquinol-8 biosynthesis (prokaryotic)	3.17265	3.29686	3.0097	0.0407538	0.0763342	0.000801349	0.00275117
PWY-5856	ubiquinol-9 biosynthesis (prokaryotic)	3.17159	3.29688	3.01129	0.040862	0.076514	0.000817022	0.0027932
PWY-5857	ubiquinol-10 biosynthesis (prokaryotic)	3.17123	3.29696	3.01018	0.0408908	0.0765392	0.000808896	0.00276581
POLYISOPRENSYN-PWY	polyisoprenoid biosynthesis (E. coli)	3.33758	3.44571	3.18128	0.041227	0.0765743	0.000388033	0.00166005
ARO-PWY	chorismate biosynthesis I	3.52783	3.64403	3.38951	0.0425938	0.0785085	0.00140906	0.00402647
ENTBACSYN-PWY	enterobactin biosynthesis	2.29135	2.51757	2.23796	0.0427845	0.0791254	0.0787337	0.107493
FASYN-ELONG-PWY	fatty acid elongation -- saturated	3.85303	3.97262	3.68067	0.0433237	0.0798891	0.00763079	0.0140076
GLUCUROCAT-PWY	superpathway of &beta;-D-glucuronide and D-glucuronate degradation	2.87262	3.11783	2.82133	0.0439854	0.0807818	0.0452237	0.0658005
PWY0-1261	anhydromuropeptides recycling	3.58476	3.72581	3.47865	0.0442568	0.0810437	0.0166747	0.0273369
PWY-6749	CMP-legionaminate biosynthesis I	-9.13033	-10.3372	-8.04361	0.0584016	0.0824198	0.0213508	0.0307994
PWY-6944	androstenedione degradation	-5.47	-6.3019	-4.20758	0.0518682	0.0824985	0.00611222	0.0115969
PWY-1622	formaldehyde assimilation I (serine pathway)	-0.634038	-1.29116	-0.25929	0.0470932	0.0831931	0.0421733	0.0619447
GALACTUROCAT-PWY	D-galacturonate degradation I	2.70294	2.82749	2.65446	0.0460569	0.0833425	0.100644	0.134082
ORNDEG-PWY	superpathway of ornithine degradation	1.90317	2.11533	1.83809	0.0464891	0.0840036	0.0969957	0.129866
PWY-6641	superpathway of sulfolactate degradation	-6.57772	-7.351	-6.15291	0.0588436	0.0900099	0.0468533	0.0666259
RIBOSYN2-PWY	flavin biosynthesis I (bacteria and plants)	3.31835	3.41873	3.16204	0.0517129	0.090117	0.000494744	0.00195944
PWY-5850	superpathway of menaquinol-6 biosynthesis I	2.13592	2.37258	2.09377	0.0516082	0.0904539	0.181988	0.229075
PWY-5896	superpathway of menaquinol-10 biosynthesis	2.13659	2.37171	2.09494	0.0518299	0.0907016	0.181486	0.228541
PWY-5845	superpathway of menaquinol-9 biosynthesis	2.137	2.37053	2.09381	0.0518618	0.0907357	0.181878	0.228986
PANTOSYN-PWY	pantothenate and coenzyme A biosynthesis I	3.20346	3.33177	3.04999	0.0537401	0.0926731	0.000448424	0.00184992
COMPLETE-ARO-PWY	superpathway of aromatic amino acid biosynthesis	3.59866	3.70904	3.46481	0.0559248	0.0953505	0.00191992	0.00495993
PWY-5840	superpathway of menaquinol-7 biosynthesis	2.16862	2.37211	2.11888	0.0556891	0.0953857	0.171504	0.217535
PYRIDNUCSAL-PWY	NAD salvage pathway I	3.18388	3.30833	3.02821	0.0560422	0.0955552	0.000845174	0.00284911
PWY0-781	aspartate superpathway	3.19954	3.27853	3.12695	0.0573469	0.096805	0.0359398	0.0531025
PWY-5659	GDP-mannose biosynthesis	3.61809	3.71079	3.45012	0.0586243	0.0985767	0.00154432	0.00426075
PWY-6163	chorismate biosynthesis from 3-dehydroquinate	3.49008	3.60351	3.35924	0.0589079	0.0988836	0.00219266	0.00543347
PWY-5686	UMP biosynthesis	3.51709	3.6183	3.36287	0.0609233	0.101356	0.000497293	0.00195683
PWY-5189	tetrapyrrole biosynthesis II (from glycine)	3.1587	3.27861	3.00544	0.0634474	0.104506	0.000689405	0.00247283
PWY-5860	superpathway of demethylmenaquinol-6 biosynthesis I	1.82401	2.08727	1.77274	0.0641973	0.105499	0.205479	0.254228
PWY-5837	1,4-dihydroxy-2-naphthoate biosynthesis I	1.79373	2.09078	1.73361	0.0643458	0.105696	0.215958	0.265216
PWY-5899	superpathway of menaquinol-13 biosynthesis	2.19622	2.4164	2.15273	0.0646719	0.106014	0.209708	0.258576
PWY-5838	superpathway of menaquinol-8 biosynthesis I	2.23594	2.44644	2.19591	0.064828	0.106186	0.210774	0.259641
PWY-5862	superpathway of demethylmenaquinol-9 biosynthesis	1.82459	2.08706	1.77269	0.0648113	0.106215	0.206894	0.255693
PWY-5897	superpathway of menaquinol-11 biosynthesis	2.1936	2.41264	2.15218	0.0652409	0.106731	0.210555	0.259465
PWY-6385	peptidoglycan biosynthesis III (mycobacteria)	3.28595	3.3878	3.13582	0.0654547	0.106818	0.000676198	0.00243687
PWY-5898	superpathway of menaquinol-12 biosynthesis	2.19456	2.41304	2.15215	0.0658692	0.107427	0.211761	0.260703
GALACT-GLUCUROCAT-PWY	superpathway of hexuronide and hexuronate degradation	2.44186	2.57147	2.38835	0.0660355	0.107637	0.160688	0.204804
DAPLYSINESYN-PWY	L-lysine biosynthesis I	3.49968	3.59243	3.35327	0.0685547	0.110469	0.00201895	0.00512769
RHAMCAT-PWY	L-rhamnose degradation I	1.97526	2.39221	1.90323	0.0699654	0.112239	0.0940972	0.126349
PWY-2942	L-lysine biosynthesis III	3.59372	3.6863	3.462	0.0724858	0.115162	0.00267519	0.00623018
OANTIGEN-PWY	O-antigen building blocks biosynthesis (E. coli)	3.36082	3.46489	3.20694	0.0753363	0.118511	0.000763031	0.00263455
PWY-722	nicotinate degradation I	-5.16586	-5.5149	-4.75262	0.0797969	0.11939	0.0625085	0.0864771
PWY-7208	superpathway of pyrimidine nucleobases salvage	3.50583	3.59198	3.37217	0.0761155	0.119412	0.00142312	0.00403101
PWY-6397	mycolyl-arabinogalactan-peptidoglycan complex biosynthesis	-6.72233	-6.21771	-7.06988	0.084097	0.119688	0.079064	0.103274
HEMESYN2-PWY	heme biosynthesis II (anaerobic)	3.36733	3.45976	3.22193	0.0821802	0.126483	0.00142388	0.00405227
PWY-5861	superpathway of demethylmenaquinol-8 biosynthesis	1.94569	2.17916	1.89624	0.0838376	0.128333	0.238102	0.288453
PWY-7539	6-hydroxymethyl-dihydropterin diphosphate biosynthesis III (Chlamydia)	3.64946	3.74374	3.54109	0.0872799	0.132241	0.00991894	0.0173472
PWY-6876	isopropanol biosynthesis	-2.445	-3.34773	-2.21705	0.0887286	0.132448	0.12854	0.166823
PWY0-162	superpathway of pyrimidine ribonucleotides de novo biosynthesis	3.50523	3.59945	3.36462	0.0880282	0.133139	0.00101373	0.00321075
PWY-6121	5-aminoimidazole ribonucleotide biosynthesis I	3.62856	3.73162	3.49478	0.088564	0.133685	0.00243339	0.00583485
PWY-6588	pyruvate fermentation to acetone	-2.44534	-3.33166	-2.21725	0.0916296	0.135757	0.129479	0.167936
PWY-5097	L-lysine biosynthesis VI	3.53602	3.62356	3.40348	0.0906816	0.136115	0.00323449	0.00711658
P108-PWY	pyruvate fermentation to propanoate I	2.36699	2.59362	2.24412	0.0914038	0.136974	0.0594451	0.083669
PWY-7199	pyrimidine deoxyribonucleosides salvage	2.85775	3.01166	2.7656	0.0921886	0.137773	0.0437701	0.0637571
HISDEG-PWY	L-histidine degradation I	2.97072	3.0724	2.74698	0.0937389	0.139775	0.0142818	0.0238726
PWY-6387	UDP-N-acetylmuramoyl-pentapeptide biosynthesis I (meso-diaminopimelate containing)	3.31942	3.40932	3.18219	0.0943078	0.140219	0.00165158	0.00445291
ARGORNPROST-PWY	arginine, ornithine and proline interconversion	-0.389776	-0.751241	-0.182953	0.0958235	0.14125	0.12957	0.168313
P221-PWY	octane oxidation	1.34155	1.75855	1.12436	0.0952149	0.141261	0.0746777	0.102589
PWY-6107	chlorosalicylate degradation	-9.72189	-10.6252	-8.70634	0.112675	0.143482	0.0550935	0.0712247
PEPTIDOGLYCANSYN-PWY	peptidoglycan biosynthesis I (meso-diaminopimelate containing)	3.29983	3.38783	3.16308	0.0993873	0.145909	0.00170262	0.00455674
PWY-7221	guanosine ribonucleotides de novo biosynthesis	3.45042	3.52333	3.32313	0.103432	0.150224	0.00669593	0.0125007
PWY-841	superpathway of purine nucleotides de novo biosynthesis I	3.48963	3.57665	3.35536	0.10403	0.150951	0.00222892	0.00548717
PWY-7228	superpathway of guanosine nucleotides de novo biosynthesis I	3.54171	3.61821	3.40811	0.104668	0.151698	0.00499817	0.00989342
PWY-1882	superpathway of C1 compounds oxidation to CO2	-5.81342	-8.0756	-5.43817	0.110926	0.152163	0.12549	0.160683
DHGLUCONATE-PYR-CAT-PWY	glucose degradation (oxidative)	-1.86918	-2.55252	-0.927312	0.107801	0.152257	0.00674321	0.0127172
PWY-7663	gondoate biosynthesis (anaerobic)	3.93678	4.05579	3.80855	0.106838	0.154266	0.0093601	0.016579
PWY-6125	superpathway of guanosine nucleotides de novo biosynthesis II	3.49093	3.56866	3.35852	0.107295	0.154467	0.00434019	0.00885775
P184-PWY	protocatechuate degradation I (meta-cleavage pathway)	-4.52045	-4.388	-4.65891	0.10999	0.155321	0.231865	0.277733
SER-GLYSYN-PWY	superpathway of L-serine and glycine biosynthesis I	3.51041	3.59271	3.36547	0.108073	0.155346	0.00274689	0.00633338
PWY-7220	adenosine deoxyribonucleotides de novo biosynthesis II	3.54428	3.63599	3.40574	0.116969	0.165065	0.00257309	0.00606977
PWY-7222	guanosine deoxyribonucleotides de novo biosynthesis II	3.54422	3.63577	3.4062	0.11704	0.165133	0.00256463	0.00605294
PWY-7197	pyrimidine deoxyribonucleotide phosphorylation	3.21484	3.30247	3.07736	0.117356	0.1654	0.0018634	0.0048417
GOLPDLCAT-PWY	superpathway of glycerol degradation to 1,3-propanediol	-8.24055	-9.10091	-7.39803	0.126975	0.165606	0.0633975	0.0846084
PWY-7200	superpathway of pyrimidine deoxyribonucleoside salvage	3.0546	3.17108	2.94358	0.118455	0.166599	0.0232806	0.0364264
PWY-7229	superpathway of adenosine nucleotides de novo biosynthesis I	3.58126	3.66858	3.44131	0.119855	0.168152	0.00225906	0.00555281
PWY-6126	superpathway of adenosine nucleotides de novo biosynthesis II	3.52285	3.61063	3.38493	0.120179	0.16847	0.0022524	0.00552531
LPSSYN-PWY	superpathway of lipopolysaccharide biosynthesis	-10.0483	-10.5819	-9.4526	0.132752	0.16947	0.185794	0.218688
PWY0-1415	superpathway of heme biosynthesis from uroporphyrinogen-III	2.36005	2.47941	2.33617	0.120845	0.169767	0.259773	0.311457
PWY-6703	preQ0 biosynthesis	2.94381	3.05119	2.74586	0.128582	0.17788	0.00672686	0.012645
PWY-7219	adenosine ribonucleotides de novo biosynthesis	3.50761	3.59311	3.37808	0.13029	0.179379	0.00241666	0.00578349
CODH-PWY	reductive acetyl coenzyme A pathway	-9.79277	-10.57	-8.85396	0.148133	0.183513	0.0845885	0.105856
PWY-7315	dTDP-N-acetylthomosamine biosynthesis	2.03563	2.1372	1.99217	0.136817	0.187193	0.249931	0.301196
PWY-7234	inosine-5'-phosphate biosynthesis III	3.22154	3.30445	3.08413	0.139315	0.189121	0.00289002	0.00657319
TYRFUMCAT-PWY	L-tyrosine degradation I	2.38409	2.61576	2.24503	0.139428	0.189922	0.041035	0.0605325
PWY-6123	inosine-5'-phosphate biosynthesis I	3.22552	3.30745	3.09066	0.140318	0.190226	0.0029212	0.00660989
PWY-1269	CMP-3-deoxy-D-manno-octulosonate biosynthesis I	2.78517	2.85456	2.60664	0.141749	0.19228	0.0341916	0.0515243
PWY-7446	sulfoglycolysis	-9.77539	-10.4728	-9.00229	0.158733	0.197282	0.131497	0.159224
NONMEVIPP-PWY	methylerythritol phosphate pathway I	3.23227	3.31225	3.10384	0.155486	0.206573	0.00311804	0.00691709
PWY-7560	methylerythritol phosphate pathway II	3.23152	3.31155	3.1056	0.157927	0.209099	0.00318946	0.00702909
PWY-5103	L-isoleucine biosynthesis III	3.65478	3.72803	3.52621	0.163988	0.215548	0.00303316	0.00676852
BRANCHED-CHAIN-AA-SYN-PWY	superpathway of branched amino acid biosynthesis	3.73015	3.8011	3.59918	0.164928	0.21655	0.00232236	0.0055958
PWY-6629	superpathway of L-tryptophan biosynthesis	-10.2121	-10.5975	-9.79402	0.177416	0.218312	0.303598	0.341525
PWY-7456	mannan degradation	-9.55287	-8.48104	-10.1697	0.178716	0.219436	0.130944	0.160798
PWY-3781	aerobic respiration I (cytochrome c)	4.6256	4.72107	4.50827	0.168279	0.220416	0.0074975	0.013739
COA-PWY	coenzyme A biosynthesis I	3.26509	3.35164	3.14564	0.1704	0.222372	0.00371649	0.00786946
HEME-BIOSYNTHESIS-II	heme biosynthesis I (aerobic)	3.0786	3.17492	2.94299	0.178878	0.23171	0.00237125	0.0057189
PWY-7527	L-methionine salvage cycle III	-9.11305	-10.1739	-7.9916	0.190795	0.231772	0.111674	0.139287
P4-PWY	superpathway of L-lysine, L-threonine and L-methionine biosynthesis I	3.2361	3.32336	3.17297	0.184462	0.237194	0.163214	0.205628
PWY-6277	superpathway of 5-aminoimidazole ribonucleotide biosynthesis	3.56798	3.65707	3.45128	0.196918	0.250438	0.00971202	0.0170539
TRPSYN-PWY	L-tryptophan biosynthesis	3.38775	3.46656	3.26963	0.197753	0.251405	0.00489468	0.00970008
PWY-6122	5-aminoimidazole ribonucleotide biosynthesis II	3.56771	3.65726	3.45101	0.198155	0.251558	0.00978864	0.0171536
PWY-4361	S-methyl-5-thio-&alpha;-D-ribose 1-phosphate degradation	-9.22438	-10.1597	-8.39943	0.208467	0.251668	0.147123	0.178384
P161-PWY	acetylene degradation	2.25296	2.41541	2.15405	0.197402	0.252537	0.305135	0.359984
PWY-6467	Kdo transfer to lipid IVA III (Chlamydia)	2.67735	2.75946	2.50164	0.204964	0.260054	0.0366533	0.0547402
NAGLIPASYN-PWY	lipid IVA biosynthesis	2.67781	2.75881	2.50353	0.205692	0.260719	0.0364935	0.0545784
PWY-6700	queuosine biosynthesis	2.99016	3.09133	2.85139	0.212587	0.267358	0.0060951	0.0116481
PWY-5747	2-methylcitrate cycle II	1.94397	2.1078	1.65649	0.21261	0.268251	0.0241981	0.0381334
ARG+POLYAMINE-SYN	superpathway of arginine and polyamine biosynthesis	2.19435	2.25897	2.09495	0.214568	0.269776	0.0814885	0.110505
PWY-6992	1,5-anhydrofructose degradation	-4.19261	-4.37143	-4.03218	0.221039	0.275205	0.353537	0.408772
CALVIN-PWY	Calvin-Benson-Bassham cycle	3.57985	3.66827	3.49509	0.220505	0.275501	0.0125919	0.0212376
PWY-7616	methanol oxidation to carbon dioxide	-2.1078	-1.76589	-2.21614	0.258378	0.316754	0.370821	0.428191
PWY-5005	biotin biosynthesis II	-5.87944	-5.57682	-6.10192	0.265896	0.31753	0.228547	0.274503
UDPNAGSYN-PWY	UDP-N-acetyl-D-glucosamine biosynthesis I	3.3278	3.4201	3.18958	0.265871	0.3235	0.00748335	0.013696
HISTSYN-PWY	L-histidine biosynthesis	3.31555	3.39252	3.18865	0.266043	0.323666	0.00385685	0.00807216
PWY-3001	superpathway of L-isoleucine biosynthesis I	3.58844	3.66091	3.48637	0.271334	0.329073	0.00896572	0.01587
METHGLYUT-PWY	superpathway of methylglyoxal degradation	-7.97405	-8.60898	-7.51854	0.299664	0.349109	0.356124	0.404912
PWY-5345	superpathway of L-methionine biosynthesis (by sulfhydrylation)	3.28084	3.37079	3.16883	0.312095	0.371533	0.00367963	0.00780643
PWY-7013	L-1,2-propanediol degradation	-10.2342	-10.6094	-9.86588	0.334677	0.379621	0.338075	0.377099
PWY-5913	TCA cycle VI (obligate autotrophs)	3.26424	3.36904	3.14676	0.321808	0.382694	0.00216838	0.00538281
PWY-5920	superpathway of heme biosynthesis from glycine	2.38681	2.41779	2.35546	0.332841	0.395673	0.788453	0.821514
PWY-6713	L-rhamnose degradation II	-10.3448	-10.733	-9.94247	0.351907	0.396446	0.319435	0.357675
POLYAMSYN-PWY	superpathway of polyamine biosynthesis I	1.63722	1.68437	1.57741	0.350911	0.412326	0.244035	0.294698
THRESYN-PWY	superpathway of L-threonine biosynthesis	3.47213	3.54378	3.39425	0.36909	0.429124	0.0242388	0.0375113
PWY-7002	4-hydroxyacetophenone degradation	-10.3779	-10.7588	-10.0027	0.391096	0.435667	0.353364	0.393213
P122-PWY	heterolactic fermentation	1.56129	1.63379	1.53464	0.373415	0.436729	0.666495	0.718022
P241-PWY	coenzyme B biosynthesis	-9.94824	-10.3609	-9.57699	0.394831	0.439427	0.372253	0.410943
PWY-5101	L-isoleucine biosynthesis II	3.94141	3.9898	3.83951	0.381888	0.440996	0.0174786	0.0281131
PWY0-42	2-methylcitrate cycle I	1.12012	1.11317	1.12388	0.381003	0.444093	0.90287	0.920425
PWY-5941	glycogen degradation II (eukaryotic)	-4.40271	-4.56975	-4.24332	0.402015	0.456257	0.486204	0.542656
MET-SAM-PWY	superpathway of S-adenosyl-L-methionine biosynthesis	3.00486	3.13736	2.97248	0.400207	0.460397	0.562249	0.617465
PWY-6404	superpathway of mycolyl-arabinogalactan-peptidoglycan complex biosynthesis	-10.5143	-10.7361	-10.3022	0.414678	0.460647	0.425914	0.467395
VALSYN-PWY	L-valine biosynthesis	3.85532	3.90266	3.7555	0.40304	0.461584	0.0191378	0.0304024
ILEUSYN-PWY	L-isoleucine biosynthesis I (from threonine)	3.85514	3.90372	3.75566	0.404893	0.463237	0.0192913	0.0306166
PWY-5028	L-histidine degradation II	1.89681	2.21972	1.62652	0.412115	0.473753	0.0634803	0.0887474
PWY-7295	L-arabinose degradation IV	-1.42752	-1.3752	-1.46759	0.417465	0.479068	0.505688	0.565847
LIPASYN-PWY	phospholipases	-10.2678	-10.5088	-10.0217	0.437046	0.481831	0.426411	0.468628
PWY-7391	isoprene biosynthesis II (engineered)	-5.09183	-4.82006	-5.32067	0.430741	0.482231	0.227572	0.273633
PWY-5273	p-cumate degradation	-10.5595	-10.7398	-10.3934	0.452921	0.498011	0.471455	0.512672
PWY-5266	p-cymene degradation	-10.5388	-10.702	-10.3901	0.45406	0.499332	0.465366	0.506984
PWY-5104	L-isoleucine biosynthesis IV	2.30752	2.45172	2.26222	0.439744	0.500266	0.499955	0.560777
PWY-7332	superpathway of UDP-N-acetylglucosamine-derived O-antigen building blocks biosynthesis	-5.96984	-5.73877	-6.21379	0.448118	0.500992	0.799798	0.83088
PWY-5656	mannosylglycerate biosynthesis I	-10.5108	-10.7185	-10.3254	0.457387	0.502665	0.451749	0.493361
P341-PWY	glycolysis V (Pyrococcus)	-8.06487	-8.55215	-7.64231	0.460466	0.508505	0.428502	0.476842
PWY-6948	sitosterol degradation to androstenedione	-10.5041	-10.7344	-10.2739	0.465766	0.511116	0.443168	0.485295
PWY-622	starch biosynthesis	-10.5769	-10.7559	-10.4195	0.468847	0.514104	0.475285	0.516753
FUCCAT-PWY	fucose degradation	-8.17992	-8.40238	-7.96057	0.470085	0.516779	0.460701	0.508464
PWY-1361	benzoyl-CoA degradation I (aerobic)	-10.5729	-10.744	-10.3998	0.472952	0.517342	0.461398	0.503764
PWY-7644	heparin degradation	-10.5749	-10.7319	-10.4157	0.477064	0.520771	0.471131	0.512014
THREOCAT-PWY	superpathway of L-threonine metabolism	-10.4348	-10.5774	-10.2924	0.477369	0.522779	0.496729	0.53808
FUC-RHAMCAT-PWY	superpathway of fucose and rhamnose degradation	-7.55796	-7.87311	-7.28954	0.488497	0.536648	0.497914	0.547386
PWY-5392	reductive TCA cycle II	-10.5402	-10.6958	-10.4037	0.49324	0.537957	0.482177	0.52557
PWY-1541	superpathway of taurine degradation	-10.5075	-10.5905	-10.428	0.494209	0.538854	0.505126	0.546648
PWY-5499	vitamin B6 degradation	-10.3851	-10.2291	-10.5133	0.502489	0.547698	0.504914	0.547642
PWY-6143	CMP-pseudaminate biosynthesis	-10.559	-10.5663	-10.5507	0.502582	0.548811	0.517422	0.560422
PWY-7373	superpathway of demethylmenaquinol-6 biosynthesis II	-10.5506	-10.5666	-10.5366	0.504199	0.54976	0.52335	0.565802
PWY-7347	sucrose biosynthesis III	0.610971	0.621778	0.600729	0.49076	0.551013	0.912228	0.928561
PWY-7031	protein N-glycosylation (bacterial)	-10.5671	-10.6153	-10.5221	0.506883	0.552112	0.510361	0.552912
PWY-5677	succinate fermentation to butanoate	-10.1699	-10.0302	-10.276	0.510341	0.556069	0.536957	0.580591
PWY-6339	syringate degradation	-10.2349	-10.1461	-10.3088	0.513538	0.558792	0.546533	0.588905
PWY-6572	chondroitin sulfate degradation I (bacterial)	-10.5725	-10.6015	-10.5456	0.51447	0.559006	0.529806	0.572275
PWY-5088	L-glutamate degradation VIII (to propanoate)	-10.5946	-10.6314	-10.5642	0.517223	0.561693	0.537264	0.579124
P124-PWY	Bifidobacterium shunt	2.5821	2.60362	2.57241	0.509701	0.569252	0.878507	0.900713
PWY-6728	methylaspartate cycle	-10.0764	-10.1879	-9.96842	0.526473	0.571776	0.538851	0.581999
P163-PWY	L-lysine fermentation to acetate and butanoate	-5.58812	-5.36238	-5.7988	0.539991	0.588259	0.539835	0.593629
PWY-5507	adenosylcobalamin biosynthesis I (early cobalt insertion)	-10.2161	-10.3055	-10.1376	0.546203	0.590602	0.545959	0.589195
PWY-5304	superpathway of sulfur oxidation (Acidianus ambivalens)	-3.10326	-2.76833	-3.25378	0.536505	0.591323	0.730579	0.77282
HSERMETANA-PWY	L-methionine biosynthesis III	3.36889	3.43227	3.28298	0.540584	0.597699	0.426636	0.485447
PWY-5183	superpathway of aerobic toluene degradation	-10.0134	-10.2242	-9.81212	0.559658	0.604455	0.549155	0.592592
PWY-4722	creatinine degradation II	-9.14342	-9.40154	-8.87817	0.586404	0.630125	0.617303	0.660663
P461-PWY	hexitol fermentation to lactate, formate, ethanol and acetate	0.957602	0.909999	0.972579	0.576667	0.63083	0.873205	0.896561
PWY-5347	superpathway of L-methionine biosynthesis (transsulfuration)	3.04061	3.1422	3.02207	0.581461	0.633824	0.894723	0.912579
PWY-6901	superpathway of glucose and xylose degradation	2.44275	2.51483	2.4243	0.580057	0.634096	0.937432	0.948901
P164-PWY	purine nucleobases degradation I (anaerobic)	-5.24104	-4.91379	-5.51448	0.589188	0.634888	0.441965	0.498097
HOMOSER-METSYN-PWY	L-methionine biosynthesis I	2.64782	2.81546	2.61639	0.601698	0.65341	0.792065	0.82591
PWY-5741	ethylmalonyl-CoA pathway	-1.25793	-1.37673	-1.23587	0.616317	0.667027	0.698885	0.746284
SUCSYN-PWY	sucrose biosynthesis I (from photosynthesis)	1.89216	1.9462	1.84872	0.627267	0.676926	0.594014	0.650104
P381-PWY	adenosylcobalamin biosynthesis II (late cobalt incorporation)	-8.36035	-8.5012	-8.23679	0.660458	0.701027	0.710096	0.749314
PWY-6470	peptidoglycan biosynthesis V (&beta;-lactam resistance)	-4.86739	-4.53589	-5.04768	0.676372	0.715901	0.453275	0.50994
PWY-7377	cob(II)yrinate a,c-diamide biosynthesis I (early cobalt insertion)	-3.18588	-2.88724	-3.48543	0.686207	0.725988	0.268986	0.321674
DENITRIFICATION-PWY	nitrate reduction I (denitrification)	-3.81502	-3.82654	-3.79669	0.711254	0.748908	0.724915	0.765603
PWY-5971	palmitate biosynthesis II (bacteria and plants)	-9.26812	-9.41815	-9.12821	0.714883	0.752018	0.666291	0.707264
PWY-6507	4-deoxy-L-threo-hex-4-enopyranuronate degradation	2.6337	2.73395	2.59286	0.72463	0.764751	0.599644	0.65408
LEU-DEG2-PWY	L-leucine degradation I	2.2848	2.43097	2.23569	0.756336	0.793127	0.368368	0.426354
PWY-7007	methyl ketone biosynthesis	0.562049	0.641302	0.46113	0.80685	0.837241	0.338827	0.395587
PWY-6383	mono-trans, poly-cis decaprenyl phosphate biosynthesis	0.745945	0.82698	0.704454	0.82647	0.85366	0.53823	0.597974
PWY490-3	nitrate reduction VI (assimilatory)	-1.84779	-2.69916	-1.80339	0.828149	0.854788	0.784375	0.820417
POLYAMINSYN3-PWY	superpathway of polyamine biosynthesis II	1.27928	1.48894	1.19404	0.832488	0.859764	0.743863	0.785083
P23-PWY	reductive TCA cycle I	0.974604	0.968836	1.01084	0.845896	0.869825	0.747478	0.787505
PWY-7090	UDP-2,3-diacetamido-2,3-dideoxy-&alpha;-D-mannuronate biosynthesis	-2.1468	-1.90662	-2.6035	0.876915	0.896301	0.627053	0.680997
PWY-5676	acetyl-CoA fermentation to butanoate II	-1.10005	-1.85555	-1.07341	0.880642	0.90013	0.914796	0.929849
PWY1G-0	mycothiol biosynthesis	0.117804	0.233878	0.0827549	0.898572	0.91527	0.749457	0.790414
PWY-181	photorespiration	0.953862	0.475737	0.973608	0.937326	0.946859	0.810056	0.84271

## Sheet: Supplementary Table 5C
Supplementary Table 5C. The differentially represented predicted metabolic pathways between organically and conventionally managed peel tissues.
Rab.all = a vector containing the median clr value for each feature
rab.win.Conventional = a vector containing the median clr value for each feature in samples from conventional samples
rab.win.Organic = a vector containing the median clr value for each feature in samples from organic samples
we.ep = a vector containing the expected p-value of Welch’s t-test for each feature
we.eBH = a vector containing the corresponding expected value of the Benjamini-Hochberg corrected p-value for each feature
wi.ep = a vector containing the expected p-value of the Wilcoxon Rank Sum test for each feature
wi.eBH = a vector containing the corresponding expected value of the Benjamini-Hochberg corrected p-value for each feature
pathway	description	rab.all	rab.win.Conventional	rab.win.Organic	we.ep	we.eBH	wi.ep	wi.eBH
PWY0-1298	superpathway of pyrimidine deoxyribonucleosides degradation	-2.87067	-1.74958	-4.22868	4.95759e-09	1.62032e-06	3.07323e-09	7.90105e-07
DHGLUCONATE-PYR-CAT-PWY	glucose degradation (oxidative)	-0.555107	-1.50939	0.818805	7.43924e-07	6.76394e-05	4.92616e-06	0.000139529
P441-PWY	superpathway of N-acetylneuraminate degradation	0.9801	1.4469	0.232517	1.18731e-06	8.01027e-05	4.80055e-07	2.64272e-05
PWY0-321	phenylacetate degradation I (aerobic)	2.13614	1.73061	2.92036	1.0974e-06	8.31662e-05	4.39082e-07	2.54232e-05
3-HYDROXYPHENYLACETATE-DEGRADATION-PWY	4-hydroxyphenylacetate degradation	-0.112653	-1.00558	1.12174	2.51982e-06	0.000110583	4.45533e-06	0.000128938
P164-PWY	purine nucleobases degradation I (anaerobic)	-2.98764	-1.94407	-4.77542	3.11126e-06	0.000110659	8.42158e-07	3.6724e-05
PWY-5899	superpathway of menaquinol-13 biosynthesis	1.98209	1.60802	2.66502	3.88128e-06	0.000148416	8.38405e-07	3.82735e-05
PWY-5121	superpathway of geranylgeranyl diphosphate biosynthesis II (via MEP)	1.97048	1.60611	2.65471	4.11581e-06	0.000152554	8.82223e-07	3.99194e-05
AST-PWY	L-arginine degradation II (AST pathway)	1.40539	0.917056	2.59783	4.18767e-06	0.000154923	8.30502e-06	0.000208178
PWY-7200	superpathway of pyrimidine deoxyribonucleoside salvage	2.09395	1.64136	2.57006	5.28782e-06	0.000171794	6.80828e-06	0.000178532
ARGORNPROST-PWY	arginine, ornithine and proline interconversion	0.997429	0.676568	2.35149	6.4495e-06	0.000191679	8.1409e-05	0.00104901
PWY-5863	superpathway of phylloquinol biosynthesis	0.393835	0.208618	1.13149	7.14249e-06	0.00020329	0.00020597	0.00186616
CATECHOL-ORTHO-CLEAVAGE-PWY	catechol degradation to &beta;-ketoadipate	0.322842	0.0395252	2.15759	9.82406e-06	0.000250817	0.000168197	0.00169433
DENITRIFICATION-PWY	nitrate reduction I (denitrification)	-0.608202	-1.33469	0.830922	1.37887e-05	0.000309409	0.000152061	0.00156566
PWY-5667	CDP-diacylglycerol biosynthesis I	-3.78765	-3.02316	-4.83009	3.51587e-05	0.000364336	1.817e-07	1.0085e-05
TYRFUMCAT-PWY	L-tyrosine degradation I	2.03312	1.81354	2.94546	1.75679e-05	0.000376005	0.000134716	0.00146375
PWY-7295	L-arabinose degradation IV	-4.26072	-3.50513	-5.30593	4.1292e-05	0.000416019	9.56337e-07	2.93108e-05
PWY-5022	4-aminobutanoate degradation V	0.377556	0.142394	2.10638	2.51966e-05	0.00047913	0.00100038	0.00566366
PWY-5100	pyruvate fermentation to acetate and lactate II	0.377381	0.141	2.10445	2.5388e-05	0.000482109	0.00099186	0.00563789
FAO-PWY	fatty acid &beta;-oxidation I	3.15356	3.00448	3.86429	3.18002e-05	0.000570479	0.000149129	0.00152999
GLYCOLYSIS-E-D	superpathway of glycolysis and Entner-Doudoroff	2.55379	2.30644	2.84645	5.46594e-05	0.000764711	2.18198e-05	0.000403703
PWY-6182	superpathway of salicylate degradation	2.58393	2.36905	3.39326	5.62073e-05	0.000820525	0.000247709	0.0022295
PWY-5862	superpathway of demethylmenaquinol-9 biosynthesis	0.334418	0.184004	1.24072	7.16114e-05	0.00091751	0.00498964	0.01703
BIOTIN-BIOSYNTHESIS-PWY	biotin biosynthesis I	2.52693	2.32885	3.23625	7.25931e-05	0.000939474	0.00029491	0.00248348
PWY-7392	taxadiene biosynthesis (engineered)	2.64736	2.43334	3.15582	7.3516e-05	0.000942226	4.84684e-05	0.000734047
PWY-7323	superpathway of GDP-mannose-derived O-antigen building blocks biosynthesis	1.25272	0.895605	2.28911	7.53442e-05	0.000958892	0.000302831	0.00257255
GALACTARDEG-PWY	D-galactarate degradation I	1.25368	0.985519	1.45449	8.9897e-05	0.00102421	1.89067e-05	0.000355049
PWY-5417	catechol degradation III (ortho-cleavage pathway)	1.24933	1.05001	2.2925	9.19034e-05	0.00106403	0.000894539	0.00524044
REDCITCYC	TCA cycle VIII (helicobacter)	3.17083	2.89492	3.50174	9.75464e-05	0.00109984	6.66831e-05	0.000923973
PWY-7031	protein N-glycosylation (bacterial)	2.3743	2.21424	2.75054	0.000101639	0.00112363	0.000106347	0.00122015
PWY-7046	4-coumarate degradation (anaerobic)	3.08887	2.84997	3.43622	0.000108829	0.00116886	0.000131413	0.00144719
PWY-5384	sucrose degradation IV (sucrose phosphorylase)	0.861764	0.519405	1.2282	0.000129899	0.00127293	0.000328421	0.0025898
NAD-BIOSYNTHESIS-II	NAD salvage pathway II	-0.131063	0.329738	-0.693489	0.000151947	0.00132758	0.0001365	0.00142776
PWY-5705	allantoin degradation to glyoxylate III	1.38913	2.19204	0.587628	0.000152621	0.0013376	2.10932e-07	1.72946e-05
PWY1G-0	mycothiol biosynthesis	1.15308	0.859777	1.67341	0.000143234	0.00136856	0.000692213	0.00440602
PWY-6470	peptidoglycan biosynthesis V (&beta;-lactam resistance)	2.3992	1.92107	2.89917	0.000145228	0.00138207	7.7357e-05	0.00102563
PWY0-166	superpathway of pyrimidine deoxyribonucleotides de novo biosynthesis (E. coli)	-3.31052	-2.5536	-4.02153	0.000190427	0.00144138	0.000173854	0.00153175
GLYCOCAT-PWY	glycogen degradation I (bacterial)	2.4417	1.98102	2.82044	0.000157379	0.00145231	9.88068e-05	0.00119974
PWY-6690	cinnamate and 3-hydroxycinnamate degradation to 2-oxopent-4-enoate	3.05741	2.96875	3.82626	0.000164626	0.00149535	0.0096334	0.0256787
P221-PWY	octane oxidation	1.24529	0.858341	2.72662	0.000169144	0.00151945	0.000944885	0.00551413
PWY-6122	5-aminoimidazole ribonucleotide biosynthesis II	-3.47194	-2.91194	-4.09325	0.000195135	0.00152761	0.000402451	0.00264261
PWY-6143	CMP-pseudaminate biosynthesis	-1.77974	-0.989276	-2.73587	0.00022477	0.00177285	0.000849305	0.00503974
P124-PWY	Bifidobacterium shunt	1.96218	1.55265	2.19144	0.00023005	0.00180906	3.97597e-05	0.000630403
PWY-7527	L-methionine salvage cycle III	0.974405	0.728518	1.4974	0.000242187	0.00187842	0.000561143	0.00380309
GLUCUROCAT-PWY	superpathway of &beta;-D-glucuronide and D-glucuronate degradation	1.58428	1.32732	1.77523	0.000271473	0.00201659	7.9828e-05	0.00100287
PWY-6163	chorismate biosynthesis from 3-dehydroquinate	1.55986	1.24109	1.79155	0.000263242	0.0020282	0.000426206	0.00318863
TCA-GLYOX-BYPASS	superpathway of glyoxylate bypass and TCA	3.04056	2.81609	3.29611	0.000291631	0.0021816	0.00044203	0.00326134
PWY-7211	superpathway of pyrimidine deoxyribonucleotides de novo biosynthesis	-5.2157	-4.15753	-6.49767	0.000799737	0.00220802	1.71044e-05	0.000252763
PYRIDOXSYN-PWY	pyridoxal 5'-phosphate biosynthesis I	2.03143	1.84705	2.87448	0.000306117	0.00225197	0.000834706	0.00501131
COLANSYN-PWY	colanic acid building blocks biosynthesis	2.58907	2.34981	2.92111	0.000345423	0.00239878	0.000538212	0.00372123
PWY-7220	adenosine deoxyribonucleotides de novo biosynthesis II	2.37696	1.90627	2.6387	0.000359962	0.00242962	1.12255e-05	0.000256221
COBALSYN-PWY	adenosylcobalamin salvage from cobinamide I	2.38042	2.10521	2.7051	0.000401993	0.00269018	0.000475886	0.00347691
PWY-6338	superpathway of vanillin and vanillate degradation	2.84392	2.66482	3.32001	0.00041898	0.00276574	0.000696514	0.00439163
PROTOCATECHUATE-ORTHO-CLEAVAGE-PWY	protocatechuate degradation II (ortho-cleavage pathway)	2.51174	2.26321	3.05899	0.000427174	0.00280541	0.000828145	0.00501538
GALACTUROCAT-PWY	D-galacturonate degradation I	1.57511	1.33225	1.7932	0.000490906	0.00287208	0.000102379	0.00116986
GLCMANNANAUT-PWY	superpathway of N-acetylglucosamine, N-acetylmannosamine and N-acetylneuraminate degradation	-1.17823	-0.843808	-2.17459	0.000588718	0.00293783	0.00108092	0.00590826
PWY490-3	nitrate reduction VI (assimilatory)	2.85503	2.68203	3.0503	0.000483936	0.00302311	0.00065225	0.00420324
PWY-6708	ubiquinol-8 biosynthesis (prokaryotic)	4.1094	3.87207	4.46178	0.00050222	0.00311333	0.00139604	0.00727732
HSERMETANA-PWY	L-methionine biosynthesis III	2.78414	2.53192	3.05593	0.000546403	0.00324982	0.000238787	0.00214621
PWY4FS-7	phosphatidylglycerol biosynthesis I (plastidic)	1.92473	1.48683	2.67502	0.000551409	0.00328374	0.000668081	0.00436318
GLYCOLYSIS-TCA-GLYOX-BYPASS	superpathway of glycolysis, pyruvate dehydrogenase, TCA, and glyoxylate bypass	2.69659	2.48603	2.93796	0.000589285	0.00334345	0.000365091	0.00279461
PWY-5918	superpathay of heme biosynthesis from glutamate	1.20551	1.29933	1.05748	0.000597008	0.00336649	0.0125024	0.0305696
GLYOXYLATE-BYPASS	glyoxylate cycle	2.75804	2.58232	2.99619	0.000584627	0.00340579	0.00169771	0.00824875
PWY-5676	acetyl-CoA fermentation to butanoate II	2.90588	2.63325	3.06339	0.000631143	0.00355655	0.000635452	0.00416854
P163-PWY	L-lysine fermentation to acetate and butanoate	-5.76204	-4.20712	-7.45735	0.00152799	0.00363776	7.0795e-05	0.000754287
PWY-5677	succinate fermentation to butanoate	2.44033	2.18758	2.81376	0.000656845	0.00365657	0.000806193	0.00482692
THRESYN-PWY	superpathway of L-threonine biosynthesis	3.03311	2.81041	3.33898	0.000654959	0.00365774	0.00142117	0.00730339
GLUCOSE1PMETAB-PWY	glucose and glucose-1-phosphate degradation	1.92182	1.52625	2.77321	0.000733767	0.0039243	0.00118564	0.00645081
PWY-6126	superpathway of adenosine nucleotides de novo biosynthesis II	-5.48	-4.24493	-7.17131	0.0015076	0.00399424	0.000107054	0.00105931
TCA	TCA cycle I (prokaryotic)	3.30929	3.12872	3.59266	0.000776854	0.00407442	0.00154145	0.00777816
PWY-7560	methylerythritol phosphate pathway II	2.14679	1.95102	2.69005	0.000839483	0.00425781	0.0036093	0.0139599
PWY-3001	superpathway of L-isoleucine biosynthesis I	2.59401	2.34515	2.89031	0.000868029	0.00433492	0.000816157	0.00489848
GLUTORN-PWY	L-ornithine biosynthesis	3.0192	2.81059	3.42903	0.000877636	0.00437308	0.0026487	0.0114361
SO4ASSIM-PWY	sulfate reduction I (assimilatory)	3.03703	2.86793	3.54644	0.000881122	0.00440176	0.00597094	0.0193864
PWY-7371	1,4-dihydroxy-6-naphthoate biosynthesis II	0.526284	0.597402	0.0154536	0.000965104	0.00448501	0.0246582	0.0475778
PWY-7242	D-fructuronate degradation	3.6148	3.45802	3.95963	0.0010366	0.0048472	0.00430047	0.01589
PWY-6353	purine nucleotides degradation II (aerobic)	2.79464	2.61445	3.02895	0.0010902	0.0049132	0.00173861	0.00834322
P461-PWY	hexitol fermentation to lactate, formate, ethanol and acetate	0.0838826	0.365961	-0.823212	0.00136688	0.00498714	0.00131223	0.00685382
PWY0-1338	polymyxin resistance	3.18836	3.0114	3.40787	0.0011359	0.0050813	0.00253094	0.0110325
PWY-6121	5-aminoimidazole ribonucleotide biosynthesis I	0.647233	0.479637	1.09662	0.00118446	0.00515607	0.00813797	0.0233494
PWY-7373	superpathway of demethylmenaquinol-6 biosynthesis II	3.33951	3.1442	3.75725	0.00118325	0.00520814	0.00395515	0.0148397
PWY-5509	adenosylcobalamin biosynthesis from cobyrinate a,c-diamide I	2.56435	2.41698	2.91832	0.00119194	0.00522927	0.00543451	0.0181009
PWY-5198	factor 420 biosynthesis	3.33929	3.14288	3.75434	0.00119501	0.00524035	0.00402335	0.0150468
PWY-6396	superpathway of 2,3-butanediol biosynthesis	2.56325	2.41691	2.91558	0.0011967	0.00524691	0.00543584	0.0180823
PWY-5507	adenosylcobalamin biosynthesis I (early cobalt insertion)	2.5637	2.41796	2.91658	0.00121266	0.0052805	0.00564467	0.0185247
PWY-5505	L-glutamate and L-glutamine biosynthesis	2.56325	2.418	2.91566	0.00121119	0.00528537	0.0055508	0.0183429
PWY-5857	ubiquinol-10 biosynthesis (prokaryotic)	3.10056	2.86188	3.35978	0.00122675	0.00532052	0.00130767	0.00689818
FASYN-INITIAL-PWY	superpathway of fatty acid biosynthesis initiation (E. coli)	3.02463	2.87685	3.55736	0.00125174	0.00538952	0.0125827	0.0309461
SER-GLYSYN-PWY	superpathway of L-serine and glycine biosynthesis I	3.17832	2.99507	3.51269	0.00125312	0.00539085	0.00367733	0.0141939
PWY-7229	superpathway of adenosine nucleotides de novo biosynthesis I	3.14756	2.90572	3.39384	0.00128918	0.00546922	0.000905826	0.00533656
PWY-7111	pyruvate fermentation to isobutanol (engineered)	2.28061	2.055	2.72867	0.00132625	0.00555047	0.00496971	0.0172304
PWY-181	photorespiration	2.90248	2.70649	3.14696	0.00139713	0.0057515	0.00214762	0.00984179
PWYG-321	mycolate biosynthesis	3.33271	3.16778	3.89225	0.00147703	0.00595671	0.0188496	0.039932
HEME-BIOSYNTHESIS-II	heme biosynthesis I (aerobic)	2.60069	2.44297	2.82918	0.00148881	0.00597353	0.0050896	0.01738
PWY-7237	myo-, chiro- and scillo-inositol degradation	-1.64781	-1.36089	-1.9845	0.00186442	0.00617261	0.00577785	0.0177441
PWY-5265	peptidoglycan biosynthesis II (staphylococci)	1.40042	0.829668	1.57354	0.0016366	0.00632322	0.00326139	0.0130439
PWY-5741	ethylmalonyl-CoA pathway	3.19425	3.04021	3.73531	0.00167352	0.00644517	0.0178402	0.0385335
PWY-5913	TCA cycle VI (obligate autotrophs)	3.2185	3.04309	3.71986	0.00177852	0.00670488	0.0186757	0.0396759
PWY-5189	tetrapyrrole biosynthesis II (from glycine)	3.21111	3.00273	3.38016	0.00184129	0.0068425	0.00275264	0.0117465
SULFATE-CYS-PWY	superpathway of sulfate assimilation and cysteine biosynthesis	3.18695	3.01627	3.44881	0.00191834	0.00704372	0.00512302	0.0175831
PWY-7254	TCA cycle VII (acetate-producers)	3.25824	3.09138	3.73812	0.00192943	0.00708034	0.0179313	0.0387024
ASPASN-PWY	superpathway of L-aspartate and L-asparagine biosynthesis	2.40589	2.2221	2.55118	0.00206577	0.00738675	0.00836631	0.0239148
PHOSLIPSYN-PWY	superpathway of phospholipid biosynthesis I (bacteria)	3.22567	3.04053	3.54847	0.00214344	0.00758908	0.00504074	0.0174296
P42-PWY	incomplete reductive TCA cycle	2.7962	2.65438	2.94842	0.00239112	0.008069	0.0049685	0.0169487
PWY-7616	methanol oxidation to carbon dioxide	3.19289	3.02247	3.65593	0.00237219	0.00816159	0.0224447	0.0446631
UBISYN-PWY	superpathway of ubiquinol-8 biosynthesis (prokaryotic)	2.48933	2.34451	2.88943	0.00243101	0.00826985	0.0148023	0.0341764
PYRIDNUCSAL-PWY	NAD salvage pathway I	2.68475	2.50229	2.84285	0.0024955	0.00840542	0.00711256	0.0215708
PWY-7374	1,4-dihydroxy-6-naphthoate biosynthesis I	-1.16061	-0.652014	-1.73846	0.00264815	0.00843511	0.00993739	0.0264298
PWY-7315	dTDP-N-acetylthomosamine biosynthesis	2.50113	2.35228	2.95668	0.00265024	0.00875853	0.00588514	0.0191811
PWY-7098	vanillin and vanillate degradation II	2.77564	2.45917	2.91958	0.00277828	0.00888869	0.000469222	0.00340374
COMPLETE-ARO-PWY	superpathway of aromatic amino acid biosynthesis	3.15958	2.97935	3.40631	0.00284288	0.00917908	0.00572419	0.0188171
DAPLYSINESYN-PWY	L-lysine biosynthesis I	3.05834	2.86293	3.27937	0.00291324	0.00932974	0.00861193	0.0242539
FASYN-ELONG-PWY	fatty acid elongation -- saturated	3.54531	3.3991	3.8036	0.00307269	0.00971061	0.0116925	0.0297141
HISTSYN-PWY	L-histidine biosynthesis	2.88613	2.72579	3.02114	0.00319731	0.00991067	0.00797354	0.0230283
FUC-RHAMCAT-PWY	superpathway of fucose and rhamnose degradation	-1.85945	-1.39071	-2.58946	0.00356116	0.00996651	0.00589038	0.0186903
SALVADEHYPOX-PWY	adenosine nucleotides degradation II	3.22711	3.11426	3.66733	0.00324891	0.010051	0.0174652	0.0377809
FERMENTATION-PWY	mixed acid fermentation	2.55612	2.42362	2.97841	0.00325936	0.0100528	0.0201952	0.0413892
ARO-PWY	chorismate biosynthesis I	3.09022	2.9184	3.31225	0.00341136	0.0103661	0.00772052	0.0227241
PWY-6731	starch degradation III	2.17694	1.92971	2.55226	0.00374162	0.0108614	0.00341222	0.0135119
PWY0-862	(5Z)-dodec-5-enoate biosynthesis	3.68168	3.53003	3.8281	0.00368194	0.0108705	0.00519165	0.0177692
PWY-841	superpathway of purine nucleotides de novo biosynthesis I	2.95328	2.75985	3.26992	0.00368631	0.0109046	0.00733599	0.0219715
PWY-922	mevalonate pathway I	2.95361	2.76148	3.26813	0.00375724	0.0110375	0.0075398	0.0223274
PWY0-781	aspartate superpathway	3.10409	2.92366	3.2791	0.0041032	0.0116557	0.0124733	0.0306262
PWY-1269	CMP-3-deoxy-D-manno-octulosonate biosynthesis I	3.31842	3.1759	3.45456	0.0041495	0.0117508	0.00948074	0.0258867
LEU-DEG2-PWY	L-leucine degradation I	2.4045	2.34639	2.82278	0.00428041	0.0120058	0.0811134	0.120755
PWY-6386	UDP-N-acetylmuramoyl-pentapeptide biosynthesis II (lysine-containing)	2.67352	2.46513	2.83363	0.00436602	0.012114	0.0130149	0.0314495
PRPP-PWY	superpathway of histidine, purine, and pyrimidine biosynthesis	2.38981	2.16217	2.55151	0.00450425	0.0122154	0.00538453	0.0179818
ORNDEG-PWY	superpathway of ornithine degradation	1.16345	0.174812	1.88016	0.00535458	0.0123336	1.31081e-05	0.000290752
GLUCONEO-PWY	gluconeogenesis I	2.96469	2.80434	3.11095	0.00460004	0.0125194	0.00552422	0.0183054
PWY-7663	gondoate biosynthesis (anaerobic)	-1.79922	-1.6621	-2.09685	0.00505235	0.0127162	0.0161077	0.0353532
ARGSYN-PWY	L-arginine biosynthesis I (via L-ornithine)	3.00412	2.91274	3.26925	0.00471071	0.0127442	0.0141984	0.0334294
PWY-6185	4-methylcatechol degradation (ortho cleavage)	-0.416941	-0.133977	-0.517196	0.00509953	0.0129485	0.0305525	0.0553092
HEMESYN2-PWY	heme biosynthesis II (anaerobic)	2.90949	2.72366	3.10293	0.00489456	0.0130506	0.0168623	0.0370962
UDPNAGSYN-PWY	UDP-N-acetyl-D-glucosamine biosynthesis I	2.89007	2.78259	3.03077	0.00494049	0.0131104	0.0132023	0.0317313
ARGSYNBSUB-PWY	L-arginine biosynthesis II (acetyl cycle)	2.9313	2.82172	3.15303	0.00495181	0.0131728	0.0154631	0.0352314
PWY-722	nicotinate degradation I	2.92432	2.81191	3.1437	0.00503939	0.0133065	0.0157645	0.0356467
P23-PWY	reductive TCA cycle I	-1.22647	-0.971415	-1.83643	0.00541015	0.0135749	0.0187923	0.0394521
DENOVOPURINE2-PWY	superpathway of purine nucleotides de novo biosynthesis II	2.40102	2.15598	2.76052	0.00535149	0.0137153	0.00421153	0.0155227
PYRIDNUCSYN-PWY	NAD biosynthesis I (from aspartate)	2.64812	2.47327	2.81089	0.00531175	0.013759	0.0195524	0.0406851
PWY-5347	superpathway of L-methionine biosynthesis (transsulfuration)	3.3732	3.19565	3.55214	0.00541749	0.0139062	0.00381105	0.0144929
PWY0-41	allantoin degradation IV (anaerobic)	1.18021	0.957415	1.71236	0.0055532	0.0139397	0.00400873	0.0150472
BRANCHED-CHAIN-AA-SYN-PWY	superpathway of branched amino acid biosynthesis	3.40814	3.28194	3.5539	0.00545272	0.013969	0.0101259	0.0269903
PWY-5737	(5R)-carbapenem carboxylate biosynthesis	3.61145	3.46848	3.73621	0.0055323	0.0141212	0.0138469	0.0329378
OANTIGEN-PWY	O-antigen building blocks biosynthesis (E. coli)	2.92387	2.73233	3.06311	0.00579935	0.0144878	0.00639625	0.020114
VALSYN-PWY	L-valine biosynthesis	3.61316	3.49338	3.75141	0.00596411	0.0147782	0.0108431	0.0282146
PWY-6387	UDP-N-acetylmuramoyl-pentapeptide biosynthesis I (meso-diaminopimelate containing)	2.58653	2.42896	2.94079	0.00597866	0.0148262	0.0337662	0.0591807
ILEUSYN-PWY	L-isoleucine biosynthesis I (from threonine)	3.61365	3.49456	3.74989	0.00603523	0.0148958	0.0110158	0.0284133
P161-PWY	acetylene degradation	0.605399	0.732896	0.0776277	0.00620024	0.0150314	0.0976503	0.141735
PWY-6317	galactose degradation I (Leloir pathway)	2.85959	2.68199	3.07879	0.00612472	0.015062	0.0127905	0.0310046
ANAEROFRUCAT-PWY	homolactic fermentation	2.03821	2.09224	1.98718	0.00666478	0.015486	0.0301129	0.0545172
METHGLYUT-PWY	superpathway of methylglyoxal degradation	2.45579	2.28616	2.58518	0.00673902	0.0156893	0.00308957	0.0123316
PWY-1622	formaldehyde assimilation I (serine pathway)	2.71757	2.48813	2.89718	0.00660732	0.0157644	0.00440377	0.0158871
PWY-3661	glycine betaine degradation I	2.76296	2.62734	2.94953	0.00661876	0.0157997	0.0278888	0.0515618
TRNA-CHARGING-PWY	tRNA charging	2.61823	2.45061	2.9116	0.00689137	0.0162197	0.0225132	0.0444312
PWY-6263	superpathway of menaquinol-8 biosynthesis II	-2.63343	-2.35052	-3.20624	0.00789933	0.0166581	0.0190259	0.0389176
PWY-5861	superpathway of demethylmenaquinol-8 biosynthesis	3.06286	2.90673	3.1958	0.00726326	0.0168018	0.0179531	0.0386123
PWY0-1479	tRNA processing	4.40857	4.27002	4.51834	0.00739771	0.0170426	0.019311	0.0405476
ALL-CHORISMATE-PWY	superpathway of chorismate metabolism	0.0208081	0.379437	-0.346759	0.00823336	0.0171835	0.0106021	0.0272836
1CMET2-PWY	N10-formyl-tetrahydrofolate biosynthesis	2.98382	2.78439	3.16249	0.00758467	0.0172777	0.0339817	0.0593244
PWY0-1319	CDP-diacylglycerol biosynthesis II	3.14936	2.9762	3.26835	0.00786843	0.017678	0.0233682	0.0457607
PWY-5431	aromatic compounds degradation via &beta;-ketoadipate	-0.79621	-0.399197	-1.23968	0.0088	0.0181104	0.0180387	0.038398
PWY-5654	2-amino-3-carboxymuconate semialdehyde degradation to 2-oxopentenoate	-0.79407	-0.400231	-1.2404	0.00884056	0.0182881	0.0187725	0.0394326
CALVIN-PWY	Calvin-Benson-Bassham cycle	3.00817	2.84772	3.1582	0.00844681	0.018452	0.00878177	0.0245656
PWY-5484	glycolysis II (from fructose 6-phosphate)	-0.791197	-0.401876	-1.24395	0.00933968	0.0188619	0.0187986	0.0394903
PWY-6269	adenosylcobalamin salvage from cobinamide II	-4.72839	-3.84995	-5.89264	0.0109328	0.0189081	0.00246718	0.00958039
PWY-5647	2-nitrobenzoate degradation I	-1.3265	-0.922677	-1.77232	0.00933313	0.018944	0.0212529	0.0427082
PWY-5529	superpathway of bacteriochlorophyll a biosynthesis	-1.3272	-0.921879	-1.7728	0.00935083	0.0190341	0.0219028	0.0436152
PWY-6895	superpathway of thiamin diphosphate biosynthesis II	3.01569	2.85301	3.12138	0.00891002	0.0191383	0.0240769	0.046692
FOLSYN-PWY	superpathway of tetrahydrofolate biosynthesis and salvage	2.91316	2.72646	3.1357	0.00917317	0.019506	0.0292134	0.0531969
PANTOSYN-PWY	pantothenate and coenzyme A biosynthesis I	2.79478	2.63764	2.94397	0.0094962	0.0199167	0.0165739	0.0366446
COA-PWY	coenzyme A biosynthesis I	2.85288	2.68234	2.99435	0.00951303	0.0199273	0.0144765	0.0336606
POLYISOPRENSYN-PWY	polyisoprenoid biosynthesis (E. coli)	2.89206	2.77982	3.00092	0.00957536	0.0200422	0.0243276	0.0469634
CENTFERM-PWY	pyruvate fermentation to butanoate	-5.08736	-4.19816	-6.08671	0.0115944	0.0201155	0.00358442	0.0119624
GLYCOGENSYNTH-PWY	glycogen biosynthesis I (from ADP-D-Glucose)	2.32958	2.09153	2.64944	0.00968893	0.020202	0.0141508	0.0332025
PWY-5838	superpathway of menaquinol-8 biosynthesis I	3.21406	3.08195	3.3673	0.00972072	0.0202329	0.0256999	0.048796
PWY-6545	pyrimidine deoxyribonucleotides de novo biosynthesis III	2.89705	2.66804	3.02876	0.00999342	0.0205578	0.0108281	0.0280707
RIBOSYN2-PWY	flavin biosynthesis I (bacteria and plants)	2.90871	2.72591	3.06032	0.0100077	0.0205909	0.0269957	0.0503853
PWY-5840	superpathway of menaquinol-7 biosynthesis	3.17982	3.06222	3.35075	0.0101236	0.0207648	0.0249325	0.0478255
PWY-5910	superpathway of geranylgeranyldiphosphate biosynthesis I (via mevalonate)	3.17914	3.06455	3.34999	0.0102525	0.0208984	0.0256596	0.048733
PWY-7400	L-arginine biosynthesis IV (archaebacteria)	3.0916	2.9226	3.19164	0.0103223	0.0210292	0.0234837	0.0458726
PWY-6944	androstenedione degradation	3.08475	2.90716	3.18598	0.0104167	0.0211617	0.0313295	0.055912
PWY-6969	TCA cycle V (2-oxoglutarate:ferredoxin oxidoreductase)	3.08466	2.90819	3.18425	0.0104525	0.0212182	0.0311516	0.0556845
PWY-7007	methyl ketone biosynthesis	2.82276	2.68037	2.91621	0.0105773	0.0213335	0.0297866	0.053986
POLYAMSYN-PWY	superpathway of polyamine biosynthesis I	0.374227	0.515837	0.241935	0.0106691	0.0213909	0.0511014	0.0823158
ARG+POLYAMINE-SYN	superpathway of arginine and polyamine biosynthesis	1.11361	1.20687	1.01181	0.0107765	0.0215736	0.0707323	0.10747
NONMEVIPP-PWY	methylerythritol phosphate pathway I	2.84452	2.69838	2.96661	0.011038	0.0219301	0.0177639	0.0383596
PWY-7234	inosine-5'-phosphate biosynthesis III	2.84408	2.70019	2.96668	0.0110597	0.0219665	0.0177123	0.0383071
PWY-6147	6-hydroxymethyl-dihydropterin diphosphate biosynthesis I	-1.63915	-1.04104	-1.92169	0.0112307	0.0220577	0.0238219	0.0464018
PWY-5430	meta cleavage pathway of aromatic compounds	0.185017	0.236818	-0.110705	0.0111952	0.0221842	0.1551	0.208441
PWY-6728	methylaspartate cycle	2.95897	2.79695	3.06096	0.011264	0.0222644	0.0336353	0.0588489
PWY-7539	6-hydroxymethyl-dihydropterin diphosphate biosynthesis III (Chlamydia)	2.72039	2.59321	2.81841	0.011559	0.0225006	0.0231291	0.0451409
PANTO-PWY	phosphopantothenate biosynthesis I	2.85681	2.68261	2.97812	0.0116016	0.0226745	0.0235965	0.0460692
PWY-6749	CMP-legionaminate biosynthesis I	2.79871	2.63094	2.90623	0.0122757	0.0235384	0.025724	0.0487792
PWY-4984	urea cycle	2.52427	2.39801	2.60746	0.012438	0.0235444	0.00877794	0.0241915
PWY-6892	thiazole biosynthesis I (E. coli)	3.04685	2.88119	3.21652	0.0126793	0.0240568	0.0267056	0.0500413
PWY-5855	ubiquinol-7 biosynthesis (prokaryotic)	3.08928	2.91586	3.1906	0.0127225	0.0240878	0.0312082	0.0557798
TRPSYN-PWY	L-tryptophan biosynthesis	2.97944	2.80344	3.11486	0.0127617	0.0241261	0.0167083	0.0368757
PWY-6507	4-deoxy-L-threo-hex-4-enopyranuronate degradation	-0.397083	-0.0159374	-0.991403	0.0127669	0.0241482	0.0231136	0.0456397
PWY-7003	glycerol degradation to butanol	3.14468	2.96926	3.24159	0.0130152	0.0244539	0.0321892	0.0569923
PWY-7431	aromatic biogenic amine degradation (bacteria)	2.87013	2.70897	2.9674	0.0136035	0.0252087	0.037729	0.0641503
DTDPRHAMSYN-PWY	dTDP-L-rhamnose biosynthesis I	3.08316	2.83425	3.17751	0.0139335	0.0255694	0.0106839	0.0277451
PENTOSE-P-PWY	pentose phosphate pathway	3.05128	2.86179	3.13202	0.0142486	0.0259331	0.0111227	0.028416
PWY-6897	thiamin salvage II	3.09313	2.92807	3.19356	0.0148538	0.0267636	0.0305839	0.054936
PWY-621	sucrose degradation III (sucrose invertase)	-1.91886	-1.21008	-2.23693	0.0157532	0.0276152	0.00665851	0.0197254
PWY-5345	superpathway of L-methionine biosynthesis (by sulfhydrylation)	3.11031	2.95401	3.2071	0.0155405	0.0276352	0.0317991	0.0565006
PWY-7255	ergothioneine biosynthesis I (bacteria)	3.04663	2.89667	3.15405	0.0157373	0.0278763	0.0364308	0.0624366
PWY-5420	catechol degradation II (meta-cleavage pathway)	0.430891	0.466085	0.161342	0.0156049	0.0279306	0.225315	0.284288
PWY-6277	superpathway of 5-aminoimidazole ribonucleotide biosynthesis	2.79351	2.68623	3.12833	0.0161065	0.0284134	0.0449038	0.0736315
GALLATE-DEGRADATION-I-PWY	gallate degradation II	-1.85003	-2.33738	-1.6236	0.0163311	0.0287034	0.027665	0.0511624
PWY-5656	mannosylglycerate biosynthesis I	0.335499	0.375651	0.0524259	0.0162994	0.0288184	0.230971	0.290459
PWY-5659	GDP-mannose biosynthesis	0.334135	0.373697	0.0539632	0.0163311	0.0288691	0.227871	0.287009
PWY-6107	chlorosalicylate degradation	2.8722	2.71257	2.98237	0.0165343	0.0288741	0.0305681	0.0549278
PEPTIDOGLYCANSYN-PWY	peptidoglycan biosynthesis I (meso-diaminopimelate containing)	2.85907	2.6986	2.96644	0.0166035	0.0289693	0.030635	0.0550591
PWY-6071	superpathway of phenylethylamine degradation	2.85802	2.69972	2.97394	0.0167122	0.0291085	0.0330475	0.0581303
PWY-5655	L-tryptophan degradation IX	0.333377	0.371283	0.0502065	0.0166638	0.0292941	0.233331	0.292756
PWY-5989	stearate biosynthesis II (bacteria and plants)	2.85273	2.69374	2.96278	0.0175606	0.0301822	0.0338064	0.0590946
NONOXIPENT-PWY	pentose phosphate pathway (non-oxidative branch)	3.26756	3.15007	3.37291	0.0176048	0.0302093	0.0448147	0.0732736
PWY-5850	superpathway of menaquinol-6 biosynthesis I	2.99139	2.84292	3.1173	0.0180275	0.0307664	0.0320284	0.0568171
PWY-5531	chlorophyllide a biosynthesis II (anaerobic)	-0.0419294	0.00212443	-0.348021	0.0188741	0.0320945	0.237772	0.297359
PWY-1361	benzoyl-CoA degradation I (aerobic)	0.802916	1.22574	0.493267	0.0190928	0.0323763	0.0355541	0.0619687
PWY-6992	1,5-anhydrofructose degradation	3.05126	2.91807	3.17272	0.0194465	0.0325722	0.0322705	0.0571511
PWY-5973	cis-vaccenate biosynthesis	-0.841022	-0.799563	-0.894625	0.0197623	0.0331843	0.0686348	0.104728
PWY-5845	superpathway of menaquinol-9 biosynthesis	2.83175	2.70015	2.91859	0.0216032	0.0352983	0.049289	0.0792137
PWY-2941	L-lysine biosynthesis II	0.132604	0.205596	-0.173519	0.0220508	0.0360413	0.161644	0.215692
P184-PWY	protocatechuate degradation I (meta-cleavage pathway)	-1.87235	-2.12505	-1.74165	0.0223279	0.0363541	0.10316	0.146722
PWY-6519	8-amino-7-oxononanoate biosynthesis I	0.732111	1.03002	0.388819	0.0223049	0.0364348	0.0865908	0.128196
PWY0-1061	superpathway of L-alanine biosynthesis	2.37171	2.27595	2.68007	0.0225239	0.0365315	0.179261	0.234821
PWY-1882	superpathway of C1 compounds oxidation to CO2	0.129782	0.204264	-0.17814	0.0225177	0.0366121	0.162183	0.216318
PWY-2942	L-lysine biosynthesis III	-7.24	-4.03897	-8.29189	0.0261606	0.0377527	0.00938849	0.0213377
THISYN-PWY	superpathway of thiamin diphosphate biosynthesis I	1.3537	1.58824	0.988431	0.0238368	0.0383222	0.0465217	0.0763847
PWY-5651	L-tryptophan degradation to 2-amino-3-carboxymuconate semialdehyde	-0.349096	-0.296929	-0.660041	0.0239961	0.0385659	0.262442	0.322718
PWY-5419	catechol degradation to 2-oxopent-4-enoate II	-0.507405	-0.451246	-0.822731	0.0241643	0.0387883	0.25338	0.313382
PWY-6700	queuosine biosynthesis	-2.33784	-2.65195	-2.19999	0.0244965	0.0391104	0.0903546	0.131193
PWY-6703	preQ0 biosynthesis	-2.18635	-2.51271	-2.05367	0.0244891	0.0391303	0.0904142	0.13161
PWY-5920	superpathway of heme biosynthesis from glycine	-2.33043	-2.64975	-2.19846	0.0245934	0.0392505	0.0930249	0.13443
GALLATE-DEGRADATION-II-PWY	gallate degradation I	-1.7433	-1.97328	-1.61944	0.024804	0.0394892	0.0767876	0.11412
MET-SAM-PWY	superpathway of S-adenosyl-L-methionine biosynthesis	-1.46359	-1.68853	-1.32884	0.0252402	0.0400315	0.070072	0.105932
PWY-7664	oleate biosynthesis IV (anaerobic)	-0.675235	-0.0941322	-1.03034	0.0264575	0.0416734	0.0521355	0.083654
PWY-6125	superpathway of guanosine nucleotides de novo biosynthesis II	2.20905	2.1378	2.62046	0.0268251	0.041986	0.15504	0.2081
PWY-7376	cob(II)yrinate a,c-diamide biosynthesis II (late cobalt incorporation)	0.701658	0.713195	0.694236	0.0267929	0.0420918	0.130549	0.18061
NAGLIPASYN-PWY	lipid IVA biosynthesis	2.33551	2.21731	2.65199	0.0270024	0.0422031	0.145458	0.197212
FUCCAT-PWY	fucose degradation	-1.69691	-1.36364	-2.09523	0.0279979	0.0436071	0.0895622	0.131046
KDO-NAGLIPASYN-PWY	superpathway of (Kdo)2-lipid A biosynthesis	0.198154	0.556388	-0.117946	0.029191	0.0451086	0.0731058	0.110882
PWY-5686	UMP biosynthesis	2.44346	2.36181	2.48641	0.0296363	0.0455103	0.086957	0.127679
PWY-6948	sitosterol degradation to androstenedione	2.95302	2.8399	3.09575	0.0298125	0.0457526	0.0367811	0.0629793
PWY-5103	L-isoleucine biosynthesis III	0.940781	1.05326	0.811598	0.0300517	0.0460637	0.0161881	0.0351524
HISDEG-PWY	L-histidine degradation I	2.23589	2.15398	2.79154	0.0308393	0.0471112	0.329943	0.392463
GLYCOL-GLYOXDEG-PWY	superpathway of glycol metabolism and degradation	-2.02988	-1.60585	-2.55281	0.0329935	0.049862	0.0948074	0.137555
PWY-6641	superpathway of sulfolactate degradation	-1.23866	-1.31666	-1.00773	0.0336324	0.050443	0.122934	0.171181
PWY-6505	L-tryptophan degradation XII (Geobacillus)	-1.23835	-0.824468	-1.70564	0.0338972	0.0510239	0.0841679	0.124743
GLYCOLYSIS	glycolysis I (from glucose 6-phosphate)	2.5759	2.25045	2.74089	0.036022	0.0535444	0.00851756	0.0242566
PWY-5896	superpathway of menaquinol-10 biosynthesis	2.15399	1.87934	2.68602	0.0359606	0.053628	0.039529	0.0666961
HOMOSER-METSYN-PWY	L-methionine biosynthesis I	2.12443	1.99748	2.26373	0.0378345	0.05574	0.0130505	0.0310069
PWY-6467	Kdo transfer to lipid IVA III (Chlamydia)	-1.43939	-0.911388	-1.70921	0.040768	0.0596499	0.0634165	0.0982445
PWY-4361	S-methyl-5-thio-&alpha;-D-ribose 1-phosphate degradation	-2.74222	-2.46936	-2.94446	0.0412278	0.0599559	0.0973098	0.138338
METHYLGALLATE-DEGRADATION-PWY	methylgallate degradation	-1.70245	-1.30711	-2.24554	0.0421161	0.0612593	0.100302	0.144413
LACTOSECAT-PWY	lactose and galactose degradation I	-6.90908	-5.91946	-7.65265	0.0487773	0.0649864	0.0203772	0.0371655
PWY-6339	syringate degradation	0.410614	0.81498	-0.160077	0.0449325	0.065048	0.162404	0.217253
PWY0-162	superpathway of pyrimidine ribonucleotides de novo biosynthesis	1.67635	1.4521	1.78366	0.0477192	0.0683156	0.0305778	0.0550877
P381-PWY	adenosylcobalamin biosynthesis II (late cobalt incorporation)	-7.51544	-3.97277	-8.28475	0.051454	0.0683672	0.0319349	0.0535067
PWY-6478	GDP-D-glycero-&alpha;-D-manno-heptose biosynthesis	-3.63535	-3.4262	-4.00468	0.0492012	0.0690304	0.111094	0.152688
PWY-7184	pyrimidine deoxyribonucleotides de novo biosynthesis I	-0.515885	-0.836426	0.230976	0.0503469	0.0710202	0.00524718	0.017616
PWY-7159	chlorophyllide a biosynthesis III (aerobic, light independent)	-0.427529	-0.756721	0.0440324	0.0499028	0.0712056	0.101162	0.146295
PWY-7208	superpathway of pyrimidine nucleobases salvage	-3.98924	-3.04158	-6.5083	0.0535206	0.0717074	0.00461643	0.0143564
PWY0-1277	3-phenylpropanoate and 3-(3-hydroxyphenyl)propanoate degradation	1.76794	1.94712	1.72254	0.0533534	0.0755677	0.187412	0.244415
HEXITOLDEGSUPER-PWY	superpathway of hexitol degradation (bacteria)	-0.333325	-0.0524133	-0.577035	0.0550854	0.0775337	0.192723	0.249956
PWY-7090	UDP-2,3-diacetamido-2,3-dideoxy-&alpha;-D-mannuronate biosynthesis	-6.3577	-5.12291	-7.32412	0.0640943	0.0834681	0.0261596	0.046938
P4-PWY	superpathway of L-lysine, L-threonine and L-methionine biosynthesis I	-0.333946	-0.29974	-0.445445	0.0600196	0.0835512	0.321406	0.383264
GOLPDLCAT-PWY	superpathway of glycerol degradation to 1,3-propanediol	-1.2419	-0.906947	-1.65591	0.0602171	0.0836809	0.165876	0.220427
PWY-5005	biotin biosynthesis II	-0.44948	-0.37916	-0.706252	0.0638214	0.0881226	0.38626	0.448506
SUCSYN-PWY	sucrose biosynthesis I (from photosynthesis)	0.870869	0.592643	1.41442	0.0646827	0.088828	0.00167295	0.00816899
PWY-5415	catechol degradation I (meta-cleavage pathway)	-0.22161	0.316383	-0.477105	0.0660983	0.0909586	0.103495	0.148943
HCAMHPDEG-PWY	3-phenylpropanoate and 3-(3-hydroxyphenyl)propanoate degradation to 2-oxopent-4-enoate	-1.25385	-1.06444	-1.7743	0.0679111	0.0929178	0.315518	0.377428
PWY-6385	peptidoglycan biosynthesis III (mycobacteria)	-1.25371	-1.06638	-1.77413	0.068111	0.0931465	0.317558	0.379527
PWY-7332	superpathway of UDP-N-acetylglucosamine-derived O-antigen building blocks biosynthesis	-0.749874	-0.632236	-1.15615	0.0686402	0.0938952	0.353471	0.415865
PWY-7222	guanosine deoxyribonucleotides de novo biosynthesis II	-6.25769	-4.13102	-7.47265	0.075906	0.0973724	0.0211035	0.0405139
P105-PWY	TCA cycle IV (2-oxoglutarate decarboxylase)	3.08357	3.0122	3.14428	0.0723939	0.0982794	0.118151	0.16461
ORNARGDEG-PWY	superpathway of L-arginine and L-ornithine degradation	-1.00647	-0.682727	-1.34222	0.0768755	0.103642	0.168903	0.22376
ARGDEG-PWY	superpathway of L-arginine, putrescine, and 4-aminobutanoate degradation	-1.00941	-0.679655	-1.34438	0.077094	0.10391	0.168488	0.223345
PWY4FS-8	phosphatidylglycerol biosynthesis II (non-plastidic)	-8.22353	-6.80868	-8.97794	0.0850363	0.104673	0.0364751	0.0568633
P281-PWY	3-phenylpropanoate degradation	-1.00137	-1.0268	-0.964106	0.0785947	0.105993	0.229801	0.289119
PWY-7377	cob(II)yrinate a,c-diamide biosynthesis I (early cobalt insertion)	1.87045	1.90295	1.81197	0.0808138	0.108388	0.300991	0.361879
P125-PWY	superpathway of (R,R)-butanediol biosynthesis	0.901471	0.69587	2.2551	0.0811871	0.109232	0.318494	0.381007
PWY0-1261	anhydromuropeptides recycling	0.65894	1.01925	0.4597	0.085908	0.114619	0.188558	0.245814
TEICHOICACID-PWY	teichoic acid (poly-glycerol) biosynthesis	-6.98963	-6.0572	-7.848	0.0987603	0.122058	0.0646489	0.0946224
PWY-7391	isoprene biosynthesis II (engineered)	1.93786	1.72511	2.00205	0.0977276	0.128647	0.239323	0.299466
PWY-6282	palmitoleate biosynthesis I (from (5Z)-dodec-5-enoate)	1.85091	2.15964	1.76423	0.103775	0.135421	0.188693	0.245157
PWY-5695	urate biosynthesis/inosine 5'-phosphate degradation	-2.24368	-2.2646	-2.19667	0.104818	0.136596	0.316409	0.378403
GLUCARDEG-PWY	D-glucarate degradation I	-1.45241	-1.0933	-1.82405	0.108381	0.140402	0.206652	0.264343
GLUCARGALACTSUPER-PWY	superpathway of D-glucarate and D-galactarate degradation	-1.4612	-1.10555	-1.8218	0.108879	0.140859	0.207548	0.265359
GALACT-GLUCUROCAT-PWY	superpathway of hexuronide and hexuronate degradation	-1.46033	-1.10523	-1.81952	0.110884	0.143107	0.209214	0.267059
PWY-6891	thiazole biosynthesis II (Bacillus)	2.31554	2.26168	2.35675	0.120561	0.15432	0.117356	0.16324
PWY-5304	superpathway of sulfur oxidation (Acidianus ambivalens)	-5.51251	-4.35213	-6.23932	0.135207	0.162907	0.0200681	0.0392887
CRNFORCAT-PWY	creatinine degradation I	-7.17399	-6.10655	-7.99299	0.139508	0.164912	0.0687651	0.098496
RHAMCAT-PWY	L-rhamnose degradation I	-0.535317	-0.554388	-0.496802	0.13583	0.172159	0.732855	0.772686
PWY-6590	superpathway of Clostridium acetobutylicum acidogenic fermentation	3.08946	3.01521	3.15139	0.137866	0.174436	0.170823	0.224714
PWY-6562	norspermidine biosynthesis	1.98115	1.83513	2.08204	0.138855	0.175251	0.0247856	0.0472826
PWY-7456	mannan degradation	-1.64959	-1.35484	-1.93515	0.143725	0.180609	0.372944	0.434931
PWY-7013	L-1,2-propanediol degradation	2.02206	1.96453	2.23968	0.152479	0.191602	0.336315	0.399068
PWY-5088	L-glutamate degradation VIII (to propanoate)	-0.712362	-0.733649	-0.688139	0.16546	0.205235	0.761828	0.79807
PWY-6609	adenine and adenosine salvage III	-1.98117	-1.70784	-2.28947	0.171757	0.210811	0.158688	0.210343
PWY0-1241	ADP-L-glycero-&beta;-D-manno-heptose biosynthesis	-5.37096	-4.08275	-6.01319	0.18228	0.214577	0.0397651	0.0663599
PWY-5178	toluene degradation IV (aerobic) (via catechol)	-0.401938	-0.122478	-0.523441	0.181766	0.223824	0.401194	0.463468
POLYAMINSYN3-PWY	superpathway of polyamine biosynthesis II	0.477715	0.508967	0.425015	0.183447	0.225224	0.662419	0.710618
PWY-6713	L-rhamnose degradation II	-0.398528	-0.123801	-0.520118	0.183133	0.225285	0.402989	0.465263
P562-PWY	myo-inositol degradation I	1.14122	1.09069	1.31362	0.191374	0.234286	0.362015	0.424588
PWY-5747	2-methylcitrate cycle II	-0.264877	-0.21317	-0.320788	0.210722	0.25465	0.639863	0.691253
PWY-5028	L-histidine degradation II	-0.849255	-0.781006	-0.921492	0.213421	0.257467	0.432567	0.494092
PWY0-845	superpathway of pyridoxal 5'-phosphate biosynthesis and salvage	-0.041381	-0.0663981	-0.0263336	0.235984	0.281906	0.819172	0.847247
PWY-6901	superpathway of glucose and xylose degradation	-4.87374	-4.03654	-5.45768	0.251719	0.287489	0.0260286	0.0478736
P122-PWY	heterolactic fermentation	0.843386	0.800559	0.930006	0.248063	0.29473	0.864271	0.885938
PWY-5154	L-arginine biosynthesis III (via N-acetyl-L-citrulline)	-0.148499	0.0233912	-0.224779	0.253119	0.300162	0.573969	0.630808
ECASYN-PWY	enterobacterial common antigen biosynthesis	-1.70302	-1.42739	-1.93873	0.257749	0.303713	0.428477	0.489961
PWY-6397	mycolyl-arabinogalactan-peptidoglycan complex biosynthesis	-3.66335	-3.38196	-3.89183	0.270444	0.309416	0.0822821	0.12038
PWY-6404	superpathway of mycolyl-arabinogalactan-peptidoglycan complex biosynthesis	-0.785556	-0.594624	-0.91026	0.265151	0.310434	0.81936	0.848171
ENTBACSYN-PWY	enterobactin biosynthesis	1.17852	1.28018	1.08022	0.286228	0.334737	0.196888	0.253823
CHLOROPHYLL-SYN	chlorophyllide a biosynthesis I (aerobic, light-dependent)	-0.758869	-0.620516	-0.824998	0.288807	0.337111	0.621782	0.674731
PWY-5897	superpathway of menaquinol-11 biosynthesis	-2.78677	-3.09601	-2.26147	0.302934	0.343905	0.0341224	0.0594706
PWY-5180	toluene degradation I (aerobic) (via o-cresol)	-2.62475	-2.85839	-2.16072	0.310738	0.354529	0.0701946	0.10499
PWY-5101	L-isoleucine biosynthesis II	2.39514	2.14799	2.46213	0.31677	0.365908	0.0364436	0.0627426
P261-PWY	coenzyme M biosynthesis I	-5.39371	-4.87433	-5.82268	0.333915	0.372575	0.234394	0.287474
P108-PWY	pyruvate fermentation to propanoate I	2.55529	2.63561	2.44668	0.33476	0.384739	0.356347	0.418794
PWY-7328	superpathway of UDP-glucose-derived O-antigen building blocks biosynthesis	2.51321	2.42749	2.59534	0.349363	0.397236	0.125536	0.171615
PWY-5182	toluene degradation II (aerobic) (via 4-methylcatechol)	-2.58001	-2.81023	-2.19549	0.364778	0.408516	0.0963124	0.136306
PWY-7446	sulfoglycolysis	0.481716	0.465061	0.516086	0.385771	0.435661	0.730346	0.770652
PWY-6471	peptidoglycan biosynthesis IV (Enterococcus faecium)	-6.51784	-5.88432	-7.0002	0.403598	0.44005	0.344938	0.396847
PWY-6383	mono-trans, poly-cis decaprenyl phosphate biosynthesis	-5.68342	-5.12573	-6.02443	0.402991	0.44048	0.225623	0.277346
PWY-5837	1,4-dihydroxy-2-naphthoate biosynthesis I	-8.36304	-7.99124	-8.65138	0.420976	0.455075	0.392085	0.437502
PWY-6572	chondroitin sulfate degradation I (bacterial)	-8.07983	-7.53375	-8.45219	0.42062	0.45534	0.370106	0.41771
PWY-1861	formaldehyde assimilation II (RuMP Cycle)	-1.79369	-1.70887	-1.82345	0.412923	0.458635	0.771253	0.805037
PWY-6210	2-aminophenol degradation	-9.00702	-9.31146	-8.74746	0.434269	0.469685	0.419865	0.465245
AEROBACTINSYN-PWY	aerobactin biosynthesis	-5.2314	-5.28058	-5.19806	0.434752	0.474713	0.565301	0.61169
PWY-5188	tetrapyrrole biosynthesis I (from glutamate)	-9.07467	-9.30508	-8.87145	0.439919	0.476146	0.429247	0.475841
PWY-5898	superpathway of menaquinol-12 biosynthesis	-2.00976	-1.87398	-2.11958	0.437882	0.48191	0.540607	0.59761
LIPASYN-PWY	phospholipases	-8.24826	-8.04142	-8.37171	0.447492	0.483258	0.461099	0.507716
CODH-PWY	reductive acetyl coenzyme A pathway	-9.00929	-9.33622	-8.74109	0.449233	0.484036	0.418831	0.464159
PWY-7228	superpathway of guanosine nucleotides de novo biosynthesis I	-8.81482	-8.53231	-9.00419	0.459714	0.494366	0.448212	0.493331
PPGPPMET-PWY	ppGpp biosynthesis	1.77853	1.749	1.86513	0.4493	0.499621	0.665914	0.715729
LPSSYN-PWY	superpathway of lipopolysaccharide biosynthesis	-9.07465	-9.28976	-8.89061	0.466846	0.502324	0.459588	0.505022
PWY-5183	superpathway of aerobic toluene degradation	-2.04435	-2.19815	-1.60872	0.460677	0.505062	0.108874	0.152116
PWY-7221	guanosine ribonucleotides de novo biosynthesis	-4.85308	-4.99749	-4.74479	0.467035	0.505343	0.443199	0.493907
P241-PWY	coenzyme B biosynthesis	-7.84945	-7.65138	-8.04873	0.478259	0.513651	0.497728	0.544529
PWY0-1586	peptidoglycan maturation (meso-diaminopimelate containing)	-8.81244	-8.5554	-8.99247	0.48111	0.515938	0.472482	0.517608
PWY-5392	reductive TCA cycle II	-8.71109	-8.4955	-8.87565	0.481638	0.517866	0.504441	0.549838
PWY-3781	aerobic respiration I (cytochrome c)	-8.75104	-9.01534	-8.52912	0.489267	0.525323	0.478546	0.524103
PWY-6630	superpathway of L-tyrosine biosynthesis	-8.5562	-8.3625	-8.71207	0.49178	0.527279	0.50424	0.549374
PWY-6608	guanosine nucleotides degradation III	-5.97509	-5.94323	-6.00447	0.489096	0.527973	0.619868	0.664762
PWY-6588	pyruvate fermentation to acetone	-9.10063	-9.21497	-9.01006	0.493379	0.529315	0.492909	0.538689
PWY-7347	sucrose biosynthesis III	1.39955	1.51375	1.33501	0.483337	0.531957	0.52752	0.58571
PWY-7187	pyrimidine deoxyribonucleotides de novo biosynthesis II	-9.05596	-9.1654	-8.96157	0.500748	0.535701	0.508641	0.553132
THREOCAT-PWY	superpathway of L-threonine metabolism	-9.03467	-9.17402	-8.91849	0.500489	0.536164	0.505326	0.549991
PWY-6628	superpathway of L-phenylalanine biosynthesis	-8.95292	-9.19514	-8.75959	0.503567	0.53871	0.485386	0.530047
PWY-6612	superpathway of tetrahydrofolate biosynthesis	-1.20788	-1.27068	-1.09927	0.498057	0.544813	0.838864	0.864371
PWY-5856	ubiquinol-9 biosynthesis (prokaryotic)	-8.85137	-8.9384	-8.78162	0.508903	0.544818	0.512017	0.558863
PWY-7094	fatty acid salvage	-1.85105	-1.79601	-1.92455	0.503684	0.546542	0.734057	0.772927
PWY-6629	superpathway of L-tryptophan biosynthesis	-8.85858	-8.91836	-8.806	0.516599	0.552481	0.527692	0.572949
PWY0-1533	methylphosphonate degradation I	-4.11684	-3.81316	-5.64976	0.513696	0.553376	0.504062	0.558887
PWY-6123	inosine-5'-phosphate biosynthesis I	-9.06702	-9.17005	-8.98588	0.51879	0.55468	0.523872	0.569159
PWY-3801	sucrose degradation II (sucrose synthase)	-8.93961	-8.8891	-8.98139	0.518886	0.554717	0.530547	0.57588
PWY0-42	2-methylcitrate cycle I	-8.6591	-8.51838	-8.76076	0.522793	0.559125	0.543136	0.587537
PWY-7196	superpathway of pyrimidine ribonucleosides salvage	-3.40929	-3.30999	-3.50425	0.51982	0.559642	0.605428	0.654539
PWY-7219	adenosine ribonucleotides de novo biosynthesis	2.04223	2.0053	2.06196	0.515981	0.563365	0.749359	0.786323
P101-PWY	ectoine biosynthesis	-1.86456	-1.72329	-1.993	0.519313	0.565231	0.735158	0.774657
PWY-5104	L-isoleucine biosynthesis IV	-8.80533	-8.88349	-8.75271	0.535223	0.5712	0.541483	0.587319
PWY-5971	palmitate biosynthesis II (bacteria and plants)	2.43056	2.69586	2.36998	0.524814	0.572051	0.570425	0.627596
P341-PWY	glycolysis V (Pyrococcus)	-8.37876	-8.40645	-8.35844	0.54126	0.576609	0.568164	0.613012
PWY-7197	pyrimidine deoxyribonucleotide phosphorylation	-8.8163	-8.90105	-8.74865	0.547135	0.581582	0.562559	0.606022
PWY-7354	aclacinomycin biosynthesis	1.42253	1.54445	1.38707	0.555919	0.601148	0.629199	0.680243
PWY-6737	starch degradation V	1.99885	1.98996	2.00157	0.570324	0.614019	0.844805	0.869291
PWY0-1297	superpathway of purine deoxyribonucleosides degradation	-2.72953	-2.78627	-2.64241	0.579927	0.617619	0.822869	0.8502
PWY-5181	toluene degradation III (aerobic) (via p-cresol)	-1.76189	-1.92548	-1.51249	0.62949	0.664403	0.139745	0.187643
PWY-7199	pyrimidine deoxyribonucleosides salvage	-3.4397	-3.36041	-3.5086	0.639193	0.673456	0.675968	0.718906
RUMP-PWY	formaldehyde oxidation I	-2.61038	-2.63451	-2.57285	0.664094	0.697046	0.803299	0.832979
NADSYN-PWY	NAD biosynthesis II (from tryptophan)	-1.14488	-1.29576	-0.894918	0.666769	0.700015	0.138116	0.186747
PWY0-1296	purine ribonucleosides degradation	-2.23315	-2.25947	-2.19502	0.680605	0.71273	0.81683	0.845018
PWY-6151	S-adenosyl-L-methionine cycle I	-2.04452	-2.16061	-1.75354	0.685551	0.718471	0.163183	0.213361
PWY-5941	glycogen degradation II (eukaryotic)	-1.736	-1.8372	-1.68896	0.71366	0.744316	0.84897	0.872751
PWY-7097	vanillin and vanillate degradation I	-0.56968	-0.61526	-0.465195	0.737155	0.767692	0.906384	0.921881
PWY0-1415	superpathway of heme biosynthesis from uroporphyrinogen-III	-0.654577	0.00667978	-1.15581	0.764506	0.791457	0.0387997	0.0661506
PWY-5097	L-lysine biosynthesis VI	-1.33575	-1.46353	-1.06879	0.77221	0.798616	0.201266	0.256365
PWY-5860	superpathway of demethylmenaquinol-6 biosynthesis I	1.71113	1.79251	1.44388	0.770793	0.798968	0.297361	0.35912
KETOGLUCONMET-PWY	ketogluconate metabolism	0.431809	0.563805	0.330919	0.781346	0.808063	0.675122	0.721949
PWY-6876	isopropanol biosynthesis	2.01709	2.00315	2.02562	0.847009	0.866087	0.665017	0.711709
ANAGLYCOLYSIS-PWY	glycolysis III (from glucose)	2.60167	2.5548	2.62311	0.877761	0.893221	0.51466	0.571699
